# Supplementary material for: (E)-4-Chloro-N′-(5-hydr­oxy-2-nitro­benzyl­idene)benzohydrazide
Source: Acta Crystallogr Sect E Struct Rep Online. 2009 Sep 9;65(Pt 10):o2415. doi: 10.1107/S1600536809035740 (PMC2970190; doi:10.1107/S1600536809035740)
Supplement: Supplementary file 2 [file e-65-o2415-Isup2.hkl]

# 
# h,k,l, Fc-squared, Fo-squared, sigma(Fo-squared) and status flag 
# 
data_I
_shelx_title ' test_0m in P-1' 
_shelx_refln_list_code          4 
_shelx_F_calc_maximum      144.42 
_exptl_crystal_F_000       328.00 
_reflns_d_resolution_high  0.7828 
 
loop_ 
 _symmetry_equiv_pos_as_xyz 
 'x, y, z' 
 '-x, -y, -z' 
 
_cell_length_a     7.5386 
_cell_length_b     8.1677 
_cell_length_c    12.3435 
_cell_angle_alpha  90.820 
_cell_angle_beta  106.056 
_cell_angle_gamma 109.014 
 
_shelx_F_squared_multiplier     1.000 
 
loop_ 
 _refln_index_h 
 _refln_index_k 
 _refln_index_l 
 _refln_F_squared_calc 
 _refln_F_squared_meas 
 _refln_F_squared_sigma 
 _refln_observed_status 
   1   0   0      273.24      266.89      3.67 o 
   2   0   0       47.86       56.16      0.78 o 
   3   0   0      109.88      107.19      1.17 o 
   4   0   0        7.27        4.79      0.26 o 
   5   0   0       52.22       50.38      1.13 o 
   6   0   0       44.83       41.01      1.63 o 
   7   0   0       71.09       62.03      2.45 o 
   8   0   0       40.35       38.16      2.04 o 
  -8   1   0        0.40        0.82      0.61 o 
  -7   1   0        1.16        1.02      0.41 o 
  -6   1   0       97.33       93.04      2.65 o 
  -5   1   0      430.26      442.14      3.84 o 
  -4   1   0       17.24       31.21      0.62 o 
  -3   1   0      454.54      479.50      4.62 o 
  -2   1   0     1086.73     1061.17     24.28 o 
   1   1   0     3768.95     3442.43     30.65 o 
   2   1   0       14.10       13.47      0.43 o 
   3   1   0     1200.07     1258.88     11.33 o 
   4   1   0       91.19      103.75      1.65 o 
   5   1   0       16.31       17.38      1.53 o 
   6   1   0       26.20       25.30      1.43 o 
   7   1   0        0.49        2.04      0.61 o 
   8   1   0        0.22        0.00      0.61 o 
  -9   2   0       15.80       16.12      1.43 o 
  -8   2   0       47.85       50.19      2.24 o 
  -7   2   0      123.04      125.89      3.47 o 
  -6   2   0        9.51       10.10      0.58 o 
  -5   2   0      217.43      219.17      2.67 o 
  -4   2   0      267.20      261.71      2.96 o 
  -3   2   0       32.54       33.10      0.82 o 
  -2   2   0      744.15      725.06      6.71 o 
  -1   2   0      415.10      401.15      5.31 o 
   0   2   0      300.55      301.58      4.28 o 
   1   2   0     1849.67     1841.61     31.52 o 
   2   2   0      224.13      229.88      5.31 o 
   3   2   0      381.74      393.53      4.18 o 
   4   2   0       78.35       80.06      1.51 o 
   5   2   0       11.17       10.94      0.58 o 
   6   2   0        0.72        0.82      0.61 o 
   7   2   0        4.43        6.53      1.02 o 
  -9   3   0       51.45       61.01      2.65 o 
  -8   3   0        0.45        0.20      0.41 o 
  -7   3   0       27.82       24.81      1.01 o 
  -6   3   0      103.07      108.55      2.65 o 
  -5   3   0       38.99       37.41      0.93 o 
  -4   3   0       30.65       31.70      0.82 o 
  -3   3   0        0.30        2.65      0.29 o 
  -2   3   0       90.77       93.86      1.84 o 
  -1   3   0     1643.04     1609.70     20.20 o 
   0   3   0     1591.29     1502.98     18.98 o 
   1   3   0       41.06       47.69      0.93 o 
   2   3   0       35.67       35.30      0.87 o 
   3   3   0      112.60      114.99      1.88 o 
   4   3   0       15.07       12.76      0.72 o 
   5   3   0        6.22        5.90      0.71 o 
   6   3   0       40.84       41.62      1.84 o 
   7   3   0        0.01        0.82      0.61 o 
  -9   4   0       15.64       13.87      1.43 o 
  -8   4   0        8.77       10.39      0.92 o 
  -7   4   0        3.46        2.24      0.61 o 
  -6   4   0     3165.02     3103.09     39.58 o 
  -5   4   0       17.47       14.90      0.64 o 
  -4   4   0        8.83        9.11      0.49 o 
  -3   4   0       13.50       20.93      0.64 o 
  -2   4   0       14.18       13.47      0.82 o 
  -1   4   0      110.87      111.61      2.24 o 
   0   4   0       68.72       71.82      1.84 o 
   1   4   0     1408.39     1507.16     16.53 o 
   2   4   0      104.63      108.40      1.80 o 
   3   4   0      155.58      155.84      2.38 o 
   4   4   0      108.97      108.47      2.02 o 
   5   4   0       64.82       65.54      1.65 o 
   6   4   0       10.78       12.04      1.22 o 
  -9   5   0       81.64       87.13      3.26 o 
  -8   5   0       78.43       77.94      2.65 o 
  -7   5   0       45.20       46.32      2.04 o 
  -6   5   0        6.52        6.94      1.02 o 
  -5   5   0      374.69      362.17      4.24 o 
  -4   5   0       22.81       21.19      0.78 o 
  -3   5   0      593.92      664.96      5.27 o 
  -2   5   0      260.09      274.64      4.49 o 
  -1   5   0      173.87      184.25      3.47 o 
   0   5   0      137.08      126.91      2.86 o 
   1   5   0       38.07       34.48      1.43 o 
   2   5   0        2.78        3.48      0.43 o 
   3   5   0        4.87        4.90      0.58 o 
   4   5   0      443.08      460.77      5.55 o 
   5   5   0        6.86        6.03      0.72 o 
   6   5   0        0.06       -0.82      0.61 o 
  -8   6   0        0.35        0.41      0.61 o 
  -7   6   0        3.06        3.26      0.82 o 
  -6   6   0       16.17       14.08      1.22 o 
  -5   6   0      139.26      139.34      2.29 o 
  -4   6   0        0.73        0.46      0.17 o 
  -3   6   0       25.50       29.41      0.93 o 
  -2   6   0       95.31       98.15      1.80 o 
  -1   6   0       27.10       26.93      1.43 o 
   0   6   0        2.75        1.84      0.61 o 
   1   6   0        3.70        4.49      0.82 o 
   2   6   0        4.80        5.51      0.82 o 
   3   6   0        8.13        7.40      0.72 o 
   4   6   0        5.67        5.19      1.43 o 
   5   6   0        4.47        4.19      1.22 o 
  -8   7   0        4.92        6.53      1.02 o 
  -7   7   0       43.35       41.62      2.04 o 
  -6   7   0       68.31       62.85      2.45 o 
  -5   7   0       31.39       29.23      1.43 o 
  -4   7   0        4.96        4.65      0.81 o 
  -3   7   0        1.37        2.59      0.43 o 
  -2   7   0        0.00       -0.49      0.41 o 
  -1   7   0        8.08        7.46      0.58 o 
   0   7   0       42.06       39.58      1.84 o 
   1   7   0        0.57        0.61      0.61 o 
   2   7   0        8.62       10.20      1.02 o 
   3   7   0       94.43       93.45      3.06 o 
   4   7   0        4.07        4.28      1.02 o 
  -8   8   0        1.67        1.43      0.82 o 
  -7   8   0        0.46        0.82      0.61 o 
  -6   8   0        0.65       -0.20      0.61 o 
  -5   8   0      255.92      259.80      3.81 o 
  -4   8   0       23.84       25.27      0.81 o 
  -3   8   0       46.67       46.13      1.36 o 
  -2   8   0      182.48      179.93      3.37 o 
  -1   8   0       20.09       18.98      1.43 o 
   0   8   0        2.32        3.88      0.82 o 
   1   8   0        1.80        2.24      0.82 o 
   2   8   0        5.42        5.10      1.02 o 
   3   8   0       17.91       17.55      1.63 o 
  -7   9   0       35.48       36.32      2.24 o 
  -6   9   0        0.07        0.00      0.61 o 
  -5   9   0       17.98       19.00      0.81 o 
  -4   9   0        0.34        0.50      0.30 o 
  -3   9   0        1.68        2.04      0.58 o 
  -2   9   0      302.25      313.70      4.40 o 
  -1   9   0       36.02       36.73      2.04 o 
   0   9   0        0.11        0.61      0.61 o 
   1   9   0        0.86        0.82      0.82 o 
  -5  10   0        5.59        8.16      1.22 o 
  -4  10   0        9.56       10.26      0.69 o 
  -3  10   0        4.39        3.78      0.72 o 
  -2  10   0        4.36        4.69      1.02 o 
  -1  10   0       11.43       10.20      1.22 o 
   1 -10   1       19.79       20.20      1.63 o 
   2 -10   1       19.27       24.49      1.63 o 
   3 -10   1        1.63        1.94      0.58 o 
   4 -10   1        3.48        4.86      0.54 o 
   5 -10   1        0.27        0.00      0.82 o 
  -1  -9   1        0.46        0.20      0.61 o 
   0  -9   1        2.20        2.65      0.82 o 
   1  -9   1       23.36       21.22      1.63 o 
   2  -9   1       12.04       10.00      0.87 o 
   3  -9   1        2.07        2.45      0.58 o 
   4  -9   1        2.32        1.88      0.42 o 
   5  -9   1       12.21       12.65      1.43 o 
   6  -9   1        8.88        6.53      1.22 o 
  -3  -8   1        1.75        1.43      0.82 o 
  -2  -8   1        1.13        0.61      0.61 o 
  -1  -8   1        2.70        1.63      0.82 o 
   0  -8   1       16.18       17.55      1.43 o 
   1  -8   1      103.00      107.73      3.06 o 
   2  -8   1        0.37        0.10      1.33 o 
   3  -8   1        4.22        4.70      0.58 o 
   4  -8   1       16.29       13.23      0.59 o 
   5  -8   1      161.61      147.32      4.08 o 
   6  -8   1        0.79       -0.20      0.61 o 
   7  -8   1        0.42        1.84      0.82 o 
  -4  -7   1       22.72       23.67      1.63 o 
  -3  -7   1        0.59        0.61      0.61 o 
  -2  -7   1       18.72       18.16      1.43 o 
  -1  -7   1        4.71        5.10      0.82 o 
   0  -7   1      234.19      245.26      4.90 o 
   1  -7   1       32.39       34.25      1.07 o 
   2  -7   1        3.47        2.79      0.43 o 
   3  -7   1        0.57        0.24      0.34 o 
   4  -7   1        8.25       10.95      0.54 o 
   5  -7   1       16.11       14.49      1.22 o 
   6  -7   1        0.56        0.00      0.61 o 
   7  -7   1        2.83        3.47      0.82 o 
   8  -7   1        1.31        2.45      0.82 o 
  -5  -6   1       19.96       17.46      1.43 o 
  -4  -6   1       59.46       61.76      1.73 o 
  -3  -6   1        7.91        8.16      1.02 o 
  -2  -6   1        0.93        1.43      0.61 o 
  -1  -6   1        8.39       10.61      1.02 o 
   0  -6   1      107.12      104.90      2.24 o 
   1  -6   1      115.83      111.42      1.88 o 
   2  -6   1      211.35      215.32      2.96 o 
   3  -6   1       27.71       31.93      1.01 o 
   4  -6   1       52.19       46.28      0.93 o 
   6  -6   1       12.36       13.67      1.22 o 
   7  -6   1        4.63        4.49      0.82 o 
   8  -6   1        4.54        5.10      1.02 o 
  -6  -5   1        0.07       -0.61      0.61 o 
  -5  -5   1       38.38       40.85      1.44 o 
  -4  -5   1        0.97        1.02      0.43 o 
  -3  -5   1       14.27       17.04      0.87 o 
  -2  -5   1       40.40       41.23      1.15 o 
  -1  -5   1       52.57       55.09      1.84 o 
   0  -5   1      176.25      176.70      3.26 o 
   1  -5   1      124.09      121.20      1.88 o 
   2  -5   1        5.58        4.69      0.43 o 
   3  -5   1      191.72      182.96      2.44 o 
   4  -5   1        1.75        1.78      0.34 o 
   5  -5   1       21.61       21.22      1.22 o 
   6  -5   1       32.50       34.69      1.63 o 
   7  -5   1        0.33       -0.41      0.41 o 
   8  -5   1       12.23       13.06      1.22 o 
  -6  -4   1       16.56       16.73      1.43 o 
  -5  -4   1       14.28       14.44      0.92 o 
  -4  -4   1       16.54       15.39      1.02 o 
  -3  -4   1       17.98       18.95      0.82 o 
  -2  -4   1      119.35      120.09      1.88 o 
  -1  -4   1      910.00      906.58     16.43 o 
   0  -4   1        6.79        5.96      0.71 o 
   1  -4   1       33.29       36.58      1.43 o 
   2  -4   1      680.50      729.36      7.07 o 
   3  -4   1        2.45        4.21      0.26 o 
   4  -4   1       68.56       70.94      1.27 o 
   5  -4   1        8.19        8.57      0.82 o 
   6  -4   1      321.11      311.98      5.71 o 
   7  -4   1        0.39        0.20      0.61 o 
   8  -4   1       33.82       33.47      1.30 o 
   9  -4   1      170.07      181.80      4.90 o 
  -7  -3   1        3.63        4.90      0.82 o 
  -6  -3   1      132.67      137.84      2.60 o 
  -5  -3   1        9.89       10.24      0.72 o 
  -4  -3   1        4.15        4.29      0.43 o 
  -3  -3   1       21.03       22.90      1.02 o 
  -2  -3   1       38.63       31.12      0.87 o 
  -1  -3   1       15.07       10.61      0.43 o 
   0  -3   1        0.04        0.41      0.20 o 
   1  -3   1        0.02        2.12      0.41 o 
   2  -3   1        1.67        0.93      0.14 o 
   3  -3   1      485.54      508.25      4.96 o 
   4  -3   1      346.25      326.85      3.52 o 
   5  -3   1      418.90      374.62      6.12 o 
   6  -3   1        6.98        7.35      0.82 o 
   7  -3   1      137.56      130.93      2.38 o 
   8  -3   1        3.48        3.88      0.82 o 
   9  -3   1       74.55       89.78      3.47 o 
  -8  -2   1        0.57        0.00      0.61 o 
  -7  -2   1       39.82       40.40      2.04 o 
  -6  -2   1       21.56       21.22      0.93 o 
  -5  -2   1      127.71      133.62      3.37 o 
  -4  -2   1      112.66      118.14      1.88 o 
  -3  -2   1      642.60      640.47     11.73 o 
  -2  -2   1        5.62        5.31      0.29 o 
  -1  -2   1      502.17      537.01      5.04 o 
   0  -2   1      861.95      919.01     11.63 o 
   1  -2   1       74.06       58.36      0.87 o 
   2  -2   1      557.29      602.52      4.37 o 
   3  -2   1      204.59      204.81      2.29 o 
   4  -2   1      636.25      665.12      6.41 o 
   5  -2   1      723.21      706.19     10.00 o 
   6  -2   1       15.93       13.90      1.33 o 
   7  -2   1       23.83       23.87      1.43 o 
   8  -2   1       15.56       18.57      1.43 o 
  -8  -1   1        8.31        8.16      1.02 o 
  -7  -1   1       11.91       12.85      1.22 o 
  -6  -1   1       15.56       17.84      1.22 o 
  -5  -1   1       29.55       31.94      0.93 o 
  -4  -1   1        1.03        0.75      0.20 o 
  -3  -1   1      197.03      199.03      2.38 o 
  -2  -1   1      214.97      208.55      2.31 o 
  -1  -1   1       36.19       36.93      0.58 o 
   0  -1   1        5.65       15.51      0.41 o 
   1  -1   1      163.90      186.71      1.88 o 
   2  -1   1      651.66      608.25      5.55 o 
   3  -1   1        0.19        1.09      0.41 o 
   4  -1   1      115.76      120.38      1.35 o 
   5  -1   1       98.55       96.03      2.14 o 
   6  -1   1       55.84       51.21      2.04 o 
   7  -1   1        2.95        2.24      0.61 o 
   8  -1   1        2.56        2.86      0.82 o 
  -8   0   1       17.16       17.14      1.43 o 
  -7   0   1      127.71      125.49      3.47 o 
  -6   0   1        0.18        0.20      0.29 o 
  -5   0   1      132.61      126.65      3.37 o 
  -4   0   1      538.51      589.35      9.54 o 
  -3   0   1        0.91        1.17      0.37 o 
  -2   0   1      997.11     1006.28     14.18 o 
  -1   0   1       71.27       72.23      1.22 o 
   0   0   1      760.65      714.97      9.59 o 
   1   0   1      389.54      406.50      3.82 o 
   2   0   1      883.46      905.21      6.60 o 
   3   0   1     6002.90     5811.08     42.17 o 
   4   0   1       26.10       21.23      0.50 o 
   5   0   1      211.91      210.78      4.28 o 
   6   0   1       75.39       71.01      2.45 o 
   7   0   1      172.96      158.95      4.08 o 
   8   0   1       14.07       16.32      1.43 o 
  -9   1   1       13.83       17.55      1.43 o 
  -8   1   1        6.81        6.33      1.02 o 
  -7   1   1        1.24        1.22      0.41 o 
  -6   1   1        0.23        0.51      0.29 o 
  -5   1   1      133.72      129.49      2.28 o 
  -4   1   1        4.65        5.50      0.26 o 
  -3   1   1      341.02      368.42      3.75 o 
  -2   1   1     2172.58     2075.32     25.71 o 
  -1   1   1     1935.85     1772.73     23.46 o 
   0   1   1     3209.14     2866.81     36.93 o 
   1   1   1      594.94      587.03      5.34 o 
   2   1   1        1.98        1.26      0.20 o 
   3   1   1      696.95      747.27     12.54 o 
   4   1   1      165.61      175.37      2.38 o 
   5   1   1        4.12        3.06      0.61 o 
   6   1   1       51.57       41.83      1.84 o 
   7   1   1       15.04       13.06      1.22 o 
   8   1   1       12.53       11.22      1.22 o 
  -9   2   1       56.35       58.76      2.45 o 
  -8   2   1       21.06       21.63      1.43 o 
  -7   2   1       62.37       60.60      2.24 o 
  -6   2   1        0.03       -0.27      0.64 o 
  -5   2   1       50.78       48.87      1.01 o 
  -4   2   1      231.28      223.00      2.96 o 
  -3   2   1      133.73      107.73      2.04 o 
  -2   2   1     1944.89     1895.15     23.67 o 
  -1   2   1     2850.88     2633.38     34.28 o 
   0   2   1      165.40      159.56      2.65 o 
   1   2   1       97.63      105.92      1.13 o 
   2   2   1      274.88      261.85      2.27 o 
   3   2   1      479.02      475.38      3.88 o 
   4   2   1      122.83      116.74      1.94 o 
   5   2   1       63.60       62.44      2.24 o 
   6   2   1        0.48        0.61      0.41 o 
   7   2   1       21.86       19.18      1.43 o 
  -9   3   1        1.30        2.04      0.82 o 
  -8   3   1        7.37        9.79      1.02 o 
  -7   3   1       17.98       17.04      0.87 o 
  -6   3   1       48.18       52.68      2.24 o 
  -5   3   1       31.59       24.83      0.78 o 
  -4   3   1       35.79       39.82      0.93 o 
  -3   3   1       58.66       47.34      1.22 o 
  -2   3   1        0.32        4.21      0.31 o 
  -1   3   1      436.56      472.36      6.53 o 
   0   3   1       16.52       10.41      0.61 o 
   1   3   1       32.69       28.77      1.02 o 
   2   3   1      146.88      145.79      2.02 o 
   3   3   1      177.12      170.21      2.38 o 
   4   3   1        6.56        6.35      0.58 o 
   5   3   1       73.88       70.19      2.45 o 
   6   3   1       14.38       15.51      1.22 o 
   7   3   1        4.77        3.47      0.82 o 
  -9   4   1        0.15        0.00      0.61 o 
  -8   4   1       24.61       25.88      1.07 o 
  -7   4   1        0.08        0.00      0.41 o 
  -6   4   1        8.07        5.31      0.82 o 
  -5   4   1      285.48      275.23      5.51 o 
  -4   4   1      175.69      165.69      3.57 o 
  -3   4   1     2471.45     2584.90     21.47 o 
  -2   4   1       37.60       43.87      1.43 o 
  -1   4   1       25.43       27.14      1.02 o 
   0   4   1      481.54      507.05      7.35 o 
   1   4   1      355.72      382.91      4.11 o 
   2   4   1        9.44        9.78      0.92 o 
   3   4   1        0.47        1.69      0.71 o 
   4   4   1      216.02      209.97      3.10 o 
   5   4   1       22.66       25.10      1.63 o 
   6   4   1       11.36       11.83      1.22 o 
  -9   5   1        4.94        5.10      1.02 o 
  -8   5   1       59.78       63.25      2.45 o 
  -7   5   1        1.02        0.20      0.41 o 
  -6   5   1      324.91      321.98      6.12 o 
  -5   5   1       40.37       36.58      1.07 o 
  -4   5   1       31.99       34.75      1.22 o 
  -3   5   1       72.07       74.23      1.73 o 
  -2   5   1      411.20      390.54      6.12 o 
  -1   5   1       14.55        9.18      0.82 o 
   1   5   1       68.80       77.74      2.24 o 
   2   5   1       32.07       33.07      1.01 o 
   3   5   1       29.35       33.29      1.15 o 
   4   5   1       81.20       82.74      1.88 o 
   5   5   1        0.02       -0.61      0.41 o 
  -9   6   1        0.02       -0.41      0.61 o 
  -8   6   1       46.04       49.17      2.24 o 
  -7   6   1       30.98       33.67      1.84 o 
  -6   6   1       13.03       11.22      1.02 o 
  -5   6   1        5.89        3.32      0.43 o 
  -4   6   1       58.46       51.47      1.05 o 
  -3   6   1      101.59       97.63      1.65 o 
  -2   6   1       67.78       65.09      2.04 o 
  -1   6   1        3.01        1.43      0.61 o 
   0   6   1       35.87       35.71      1.63 o 
   1   6   1       22.27       22.85      1.43 o 
   2   6   1       46.40       49.99      2.04 o 
   3   6   1       61.01       61.51      3.47 o 
   4   6   1       81.00       78.15      2.02 o 
   5   6   1       12.30       10.61      1.22 o 
  -8   7   1        0.45        0.20      0.61 o 
  -7   7   1        0.15       -0.61      0.41 o 
  -6   7   1        6.63        8.98      1.02 o 
  -5   7   1       50.79       49.26      1.42 o 
  -4   7   1       60.99       62.08      1.20 o 
  -3   7   1       45.03       41.83      1.15 o 
  -2   7   1        0.33        1.22      0.61 o 
  -1   7   1       40.53       41.62      1.84 o 
   0   7   1       17.28       17.75      1.22 o 
   1   7   1        0.84        2.24      0.82 o 
   2   7   1        3.47        2.86      0.82 o 
   3   7   1        2.38        2.86      0.82 o 
   4   7   1        2.24        1.91      1.02 o 
  -8   8   1        8.28       10.61      1.43 o 
  -7   8   1        3.86        3.06      0.82 o 
  -6   8   1       20.14       22.85      1.63 o 
  -5   8   1       13.87       11.35      0.87 o 
  -4   8   1       10.64       12.32      0.65 o 
  -3   8   1        5.20        5.72      0.87 o 
  -2   8   1      180.38      186.60      3.03 o 
  -1   8   1       44.88       45.09      2.04 o 
   0   8   1        8.66        7.96      1.02 o 
   1   8   1        1.61        1.63      0.82 o 
   2   8   1        8.33        8.37      1.22 o 
  -7   9   1       11.47       12.45      1.43 o 
  -6   9   1       17.68       16.53      1.63 o 
  -5   9   1       24.79       23.15      1.43 o 
  -4   9   1        4.19        4.60      0.50 o 
  -3   9   1        1.31        1.06      0.38 o 
  -2   9   1        7.37        8.16      0.72 o 
  -1   9   1        0.03        0.00      0.61 o 
   0   9   1        1.97        2.04      0.82 o 
   1   9   1       45.58       50.60      2.45 o 
  -5  10   1        2.35        2.14      0.58 o 
  -4  10   1        9.16       10.25      0.88 o 
  -3  10   1       22.95       19.99      0.90 o 
  -2  10   1       88.80       90.39      3.26 o 
   1 -10   2        0.38        0.00      0.61 o 
   2 -10   2        7.22        9.39      1.22 o 
   3 -10   2        0.22        0.47      1.02 o 
   4 -10   2       44.62       44.69      2.24 o 
  -1  -9   2        4.92        5.51      1.02 o 
   0  -9   2        0.08        0.41      0.61 o 
   1  -9   2       22.46       24.49      1.63 o 
   2  -9   2        1.52        1.84      0.58 o 
   3  -9   2        0.05        0.00      0.43 o 
   4  -9   2        5.68        6.49      1.02 o 
   5  -9   2        0.31        1.43      0.82 o 
   6  -9   2        0.10       -0.41      0.61 o 
  -3  -8   2        8.73        7.14      1.22 o 
  -2  -8   2        0.00        0.82      0.61 o 
  -1  -8   2        3.27        3.67      0.82 o 
   0  -8   2        0.86        0.20      0.61 o 
   1  -8   2        4.76        6.73      1.02 o 
   2  -8   2        0.28       -0.10      0.43 o 
   3  -8   2        1.19        1.36      0.71 o 
   4  -8   2       57.57       59.37      1.19 o 
   5  -8   2        0.00       -0.41      0.61 o 
   6  -8   2        0.60       -0.41      0.61 o 
   7  -8   2        7.23        3.88      1.02 o 
  -4  -7   2       81.43       81.41      3.06 o 
  -3  -7   2       13.32       16.12      1.43 o 
  -2  -7   2        3.44        3.67      0.82 o 
  -1  -7   2       13.13       11.83      1.02 o 
   0  -7   2       13.57       13.47      1.02 o 
   1  -7   2        5.08        6.43      0.58 o 
   2  -7   2      332.29      341.10     10.81 o 
   3  -7   2        1.59        2.79      0.43 o 
   4  -7   2        7.47        8.34      0.50 o 
   5  -7   2       90.28       93.04      3.06 o 
   6  -7   2       17.31       17.75      1.43 o 
   7  -7   2        4.08        5.51      1.02 o 
   8  -7   2        0.18       -0.41      0.61 o 
  -5  -6   2        8.67        7.02      1.12 o 
  -4  -6   2        0.25        0.61      0.43 o 
  -3  -6   2        0.00        0.00      0.41 o 
  -2  -6   2      149.58      143.65      3.67 o 
  -1  -6   2      191.02      211.39      4.28 o 
   0  -6   2       10.71        9.86      0.82 o 
   1  -6   2       13.46       13.67      0.64 o 
   2  -6   2       17.08       16.54      0.72 o 
   3  -6   2       37.23       32.44      1.01 o 
   4  -6   2       35.83       30.74      0.71 o 
   5  -6   2      703.01      716.19     11.22 o 
   6  -6   2      421.59      403.19      7.35 o 
   7  -6   2       42.07       39.79      2.04 o 
   8  -6   2        6.21        7.35      1.02 o 
  -6  -5   2        0.84        1.20      0.49 o 
  -5  -5   2       37.96       37.95      1.36 o 
  -4  -5   2        0.18        0.00      0.29 o 
  -3  -5   2       17.29       19.51      0.87 o 
  -2  -5   2       87.32       90.39      2.45 o 
  -1  -5   2        2.46        3.47      0.61 o 
   0  -5   2        7.23        7.28      0.51 o 
   1  -5   2      198.21      192.55      2.52 o 
   2  -5   2      428.77      452.35      4.83 o 
   3  -5   2      168.13      160.66      2.29 o 
   4  -5   2       40.63       37.79      0.71 o 
   5  -5   2       24.68       24.49      1.43 o 
   6  -5   2        4.49        4.90      0.82 o 
   7  -5   2        5.45        5.51      0.82 o 
   8  -5   2        5.94        7.14      1.02 o 
  -7  -4   2        0.07        0.82      0.82 o 
  -6  -4   2        2.24        2.83      0.58 o 
  -5  -4   2        2.10        2.20      0.49 o 
  -4  -4   2       12.83       11.66      0.72 o 
  -3  -4   2        9.64        9.14      0.71 o 
  -2  -4   2       29.09       30.41      0.87 o 
  -1  -4   2      112.11      117.55      1.62 o 
   0  -4   2      153.69      153.00      1.94 o 
   1  -4   2       97.91      110.00      1.63 o 
   2  -4   2      394.30      400.64      4.18 o 
   3  -4   2        0.93        0.33      0.21 o 
   4  -4   2       68.37       76.04      1.32 o 
   5  -4   2      277.38      275.25      5.10 o 
   6  -4   2        0.08       -0.41      0.41 o 
   7  -4   2       13.46       15.30      1.22 o 
   8  -4   2        3.25        5.10      1.02 o 
  -7  -3   2        2.73        3.26      0.82 o 
  -6  -3   2       21.56       23.29      1.01 o 
  -5  -3   2        3.69        3.92      0.43 o 
  -4  -3   2      545.69      557.41      5.99 o 
  -3  -3   2        6.65        7.28      0.51 o 
  -2  -3   2      181.69      176.92      2.23 o 
  -1  -3   2      404.51      407.68      7.86 o 
   0  -3   2      904.78      937.05      8.58 o 
   1  -3   2       71.87       61.12      1.01 o 
   2  -3   2       44.07       29.34      0.64 o 
   3  -3   2        4.21        1.85      0.41 o 
   4  -3   2      214.40      197.31      2.25 o 
   5  -3   2        2.04        3.47      0.61 o 
   6  -3   2        6.77        4.90      0.82 o 
   7  -3   2       11.03        9.29      0.72 o 
   8  -3   2       58.35       66.93      2.65 o 
  -8  -2   2       39.27       39.58      2.04 o 
  -7  -2   2       30.07       30.61      1.63 o 
  -6  -2   2        7.69        8.59      0.64 o 
  -5  -2   2        0.68        0.82      0.29 o 
  -4  -2   2        0.27        1.46      0.29 o 
  -3  -2   2      244.50      241.77      2.87 o 
  -2  -2   2      412.77      419.45      4.18 o 
  -1  -2   2     8587.49     7943.43     83.35 o 
   0  -2   2    19236.69    19999.81    419.51 o 
   1  -2   2     1123.41     1106.16      9.88 o 
   2  -2   2      537.45      570.75      4.13 o 
   3  -2   2      183.48      186.58      3.57 o 
   4  -2   2       52.59       52.90      0.87 o 
   5  -2   2       39.64       39.79      1.43 o 
   6  -2   2      306.14      287.75      7.45 o 
   7  -2   2        5.96        7.35      1.02 o 
   8  -2   2       32.20       37.75      2.04 o 
  -8  -1   2       21.42       17.14      1.43 o 
  -7  -1   2        0.01       -0.20      0.41 o 
  -6  -1   2       13.71       12.91      0.82 o 
  -5  -1   2      186.91      186.25      2.67 o 
  -4  -1   2      957.31      988.96     17.04 o 
  -3  -1   2      176.22      180.31      2.23 o 
  -2  -1   2        7.58        6.71      0.71 o 
  -1  -1   2      254.81      270.15      3.67 o 
   0  -1   2      187.67      183.84      2.65 o 
   1  -1   2      218.23      226.90      3.06 o 
   2  -1   2      216.03      234.45      3.67 o 
   3  -1   2      933.85     1030.12      9.37 o 
   4  -1   2       14.41       19.24      0.44 o 
   5  -1   2       60.23       58.80      1.27 o 
   6  -1   2       14.01       10.81      1.02 o 
   7  -1   2        4.86        3.06      0.82 o 
   8  -1   2        2.32        1.63      0.61 o 
  -8   0   2        8.55        8.98      1.02 o 
  -7   0   2       73.62       81.82      2.65 o 
  -6   0   2       42.84       43.05      1.15 o 
  -5   0   2      235.51      228.03      2.89 o 
  -4   0   2      639.67      613.60      4.86 o 
  -3   0   2       15.85       16.59      0.49 o 
  -2   0   2      246.16      224.74      3.98 o 
  -1   0   2     1290.41     1234.46     15.51 o 
   0   0   2        0.48        1.63      0.20 o 
   1   0   2      573.66      566.74      5.19 o 
   2   0   2       33.92       30.85      0.44 o 
   3   0   2      173.10      170.25      2.63 o 
   4   0   2      327.49      340.23      2.97 o 
   5   0   2      204.77      195.68      4.08 o 
   6   0   2       52.64       52.44      2.04 o 
   7   0   2       51.76       51.01      2.24 o 
   8   0   2       34.78       35.10      2.04 o 
  -9   1   2        4.34        6.73      1.02 o 
  -8   1   2       11.44       10.81      1.02 o 
  -7   1   2        3.94        3.88      0.61 o 
  -6   1   2      346.77      346.60      4.18 o 
  -5   1   2        2.81        3.97      0.26 o 
  -4   1   2       20.34       19.72      0.71 o 
  -3   1   2      170.21      139.77      2.65 o 
  -2   1   2      119.30      158.13      2.65 o 
  -1   1   2      251.88      268.86      5.92 o 
   0   1   2       50.42       42.95      0.50 o 
   1   1   2        3.42        2.66      0.12 o 
   2   1   2      108.23      124.12      1.21 o 
   3   1   2        4.75        5.22      0.26 o 
   4   1   2       50.82       55.51      0.88 o 
   5   1   2       22.16       22.24      1.22 o 
   6   1   2        9.16        5.10      0.82 o 
   7   1   2        0.04       -0.41      0.41 o 
  -9   2   2       22.95       26.93      1.63 o 
  -8   2   2       58.13       61.01      2.45 o 
  -7   2   2      258.58      256.48      5.10 o 
  -6   2   2     1798.92     1749.53     22.86 o 
  -5   2   2      308.09      321.16      4.18 o 
  -4   2   2      317.94      327.90      5.10 o 
  -3   2   2      152.60      134.26      2.45 o 
  -2   2   2       67.10       69.99      1.43 o 
  -1   2   2      143.71      143.59      1.65 o 
   0   2   2     4405.53     3896.30     83.61 o 
   1   2   2       68.94       87.86      1.02 o 
   2   2   2       50.85       56.46      0.85 o 
   3   2   2        5.87        6.64      0.36 o 
   4   2   2      185.37      191.02      2.75 o 
   5   2   2      254.55      248.32      4.90 o 
   6   2   2       50.58       57.34      2.24 o 
   7   2   2       40.51       45.30      2.24 o 
  -9   3   2        0.22        0.41      0.41 o 
  -8   3   2       34.85       41.83      1.84 o 
  -7   3   2      196.48      199.15      2.96 o 
  -6   3   2       30.95       30.10      1.01 o 
  -5   3   2      132.88      124.08      1.94 o 
  -4   3   2      334.78      376.46      5.71 o 
  -3   3   2     1140.85     1321.79     17.14 o 
  -2   3   2      838.13      795.86      7.11 o 
  -1   3   2      695.56      730.07      9.79 o 
   0   3   2       78.70       92.84      1.36 o 
   1   3   2        0.05        0.88      0.14 o 
   2   3   2       18.07       22.12      0.54 o 
   3   3   2       78.35       86.01      1.59 o 
   4   3   2      349.80      347.68      4.11 o 
   5   3   2       24.04       27.34      1.63 o 
   6   3   2        0.31        0.82      0.61 o 
  -9   4   2        2.88        3.06      0.82 o 
  -8   4   2        0.67        0.94      0.41 o 
  -7   4   2        0.03       -0.41      0.41 o 
  -6   4   2        0.85        0.51      0.51 o 
  -5   4   2      127.53      135.08      2.86 o 
  -4   4   2        4.09        2.45      0.41 o 
  -3   4   2        4.45        2.45      0.41 o 
  -2   4   2     1179.39     1171.13     10.20 o 
  -1   4   2      287.69      277.29      4.49 o 
   0   4   2      263.38      281.17      4.69 o 
   1   4   2       68.63       67.85      1.30 o 
   2   4   2       59.51       63.36      1.30 o 
   3   4   2       66.30       64.38      1.44 o 
   4   4   2       78.29       80.47      3.47 o 
   5   4   2        3.37        1.63      0.61 o 
   6   4   2        1.60        1.63      0.82 o 
  -9   5   2        7.94       10.61      1.22 o 
  -8   5   2        0.01       -0.20      0.41 o 
  -7   5   2       13.52       11.22      1.02 o 
  -6   5   2        1.16        0.57      0.71 o 
  -5   5   2       92.57       82.03      2.24 o 
  -4   5   2       65.54       56.93      1.84 o 
  -3   5   2       40.41       45.79      1.07 o 
  -2   5   2       70.55       77.74      2.04 o 
  -1   5   2       52.96       47.54      1.63 o 
   0   5   2       10.37        7.35      0.82 o 
   1   5   2        9.77       12.35      0.72 o 
   2   5   2       14.11       16.25      0.78 o 
   3   5   2      249.52      246.48      3.46 o 
   4   5   2       17.08       16.22      0.87 o 
   5   5   2       43.68       40.81      2.04 o 
  -9   6   2        4.27        5.51      1.02 o 
  -8   6   2        0.12       -0.41      0.61 o 
  -7   6   2        4.66        4.08      0.82 o 
  -6   6   2      157.02      149.52      2.59 o 
  -5   6   2       68.21       56.72      2.04 o 
  -4   6   2        1.19        0.61      0.41 o 
  -3   6   2       14.62       15.31      0.72 o 
  -2   6   2      248.24      241.79      4.49 o 
  -1   6   2      411.01      408.90      6.73 o 
   0   6   2       18.85       17.55      1.22 o 
   1   6   2       19.21       17.96      1.22 o 
   2   6   2        0.20        0.82      0.43 o 
   3   6   2       38.39       31.65      1.22 o 
   4   6   2       20.35       19.41      1.07 o 
  -8   7   2       29.78       37.54      2.04 o 
  -7   7   2       37.69       36.12      2.04 o 
  -6   7   2       80.27       67.76      1.71 o 
  -5   7   2        4.07        3.60      0.58 o 
  -4   7   2        0.01       -0.29      0.19 o 
  -3   7   2        8.77       10.16      0.64 o 
  -2   7   2      617.63      624.58      9.79 o 
  -1   7   2       10.16        9.39      1.02 o 
   0   7   2        3.32        2.65      0.82 o 
   1   7   2        5.46        7.55      1.02 o 
   2   7   2        1.45        2.04      0.82 o 
   3   7   2        3.89        5.71      1.02 o 
  -8   8   2       50.28       54.89      2.65 o 
  -7   8   2        9.86        8.98      1.22 o 
  -6   8   2       30.05       28.48      1.22 o 
  -5   8   2        0.32       -0.31      0.43 o 
  -4   8   2       16.22       15.55      1.33 o 
  -3   8   2        6.59        7.39      0.64 o 
  -2   8   2       16.27       15.10      1.22 o 
  -1   8   2       49.02       51.83      2.24 o 
   0   8   2        0.26        0.20      0.61 o 
   1   8   2       12.30       13.26      1.22 o 
   2   8   2        0.06        0.00      0.61 o 
  -7   9   2        0.39        1.43      0.82 o 
  -6   9   2        2.53        3.78      0.72 o 
  -5   9   2        2.63        2.79      0.58 o 
  -4   9   2       10.84       10.38      0.66 o 
  -3   9   2       38.06       42.20      1.13 o 
  -2   9   2       12.10       10.61      1.22 o 
  -1   9   2       50.36       56.93      2.45 o 
   0   9   2        0.09        0.20      0.82 o 
   1   9   2        5.20        5.71      1.02 o 
  -5  10   2        0.07        1.02      0.58 o 
  -4  10   2        9.76       13.27      0.78 o 
  -3  10   2        3.59        4.27      0.62 o 
  -2  10   2        5.23        4.69      1.02 o 
   1 -10   3       52.55       59.78      2.65 o 
   2 -10   3        1.04        1.02      0.61 o 
   3 -10   3        2.66        2.29      0.61 o 
   4 -10   3       19.73       22.04      1.84 o 
  -1  -9   3        4.16        5.92      1.02 o 
   0  -9   3       26.56       27.75      1.84 o 
   1  -9   3       67.25       76.52      2.86 o 
   2  -9   3       16.95       20.40      1.01 o 
   3  -9   3        0.33        0.92      0.92 o 
   4  -9   3       16.64       18.57      1.43 o 
   5  -9   3        0.12       -0.20      0.82 o 
   6  -9   3        1.08        1.84      0.82 o 
  -3  -8   3        0.01        0.00      0.61 o 
  -2  -8   3        0.01        0.00      0.61 o 
  -1  -8   3        3.24        3.26      0.82 o 
   0  -8   3       11.30       10.41      1.22 o 
   1  -8   3       61.73       54.89      2.24 o 
   2  -8   3        9.43       13.57      0.87 o 
   3  -8   3        9.81        8.48      0.72 o 
   4  -8   3       46.62       44.69      2.04 o 
   5  -8   3        5.92        6.53      1.02 o 
   6  -8   3        0.95        0.41      0.61 o 
   7  -8   3       10.17       11.02      1.43 o 
  -4  -7   3        0.02        1.63      0.82 o 
  -3  -7   3        1.89        1.63      0.61 o 
  -2  -7   3        0.00        0.61      0.61 o 
  -1  -7   3        1.14        0.82      0.61 o 
   0  -7   3        0.35       -0.20      0.41 o 
   1  -7   3       24.19       23.59      0.93 o 
   2  -7   3       12.34       10.20      0.64 o 
   3  -7   3       40.37       43.22      1.73 o 
   4  -7   3       59.67       56.93      2.24 o 
   5  -7   3       46.77       50.81      2.24 o 
   6  -7   3        0.83        0.41      0.61 o 
   7  -7   3        0.02        0.20      0.61 o 
  -5  -6   3       60.51       62.85      1.94 o 
  -4  -6   3        4.98        4.08      0.82 o 
  -3  -6   3        0.07       -0.41      0.41 o 
  -2  -6   3       37.64       41.22      1.84 o 
  -1  -6   3       42.11       36.73      1.63 o 
   0  -6   3       23.90       19.44      1.73 o 
   1  -6   3        3.74        6.90      0.71 o 
   2  -6   3      244.70      258.33      3.31 o 
   3  -6   3       60.56       62.46      1.36 o 
   4  -6   3        3.29        4.69      0.82 o 
   5  -6   3      216.14      193.43      4.49 o 
   6  -6   3       77.42       80.39      2.86 o 
   7  -6   3       90.25       89.37      3.06 o 
   8  -6   3       36.29       42.65      2.24 o 
  -6  -5   3       37.16       38.26      1.44 o 
  -5  -5   3       56.94       57.32      1.65 o 
  -4  -5   3       16.30       16.13      0.87 o 
  -3  -5   3        0.07        0.00      0.41 o 
  -2  -5   3      100.77      104.67      2.86 o 
  -1  -5   3       63.31       62.64      2.04 o 
   0  -5   3        5.23       11.60      0.92 o 
   1  -5   3        0.96        1.02      0.29 o 
   2  -5   3      144.16      158.50      2.23 o 
   3  -5   3        0.28        0.31      0.29 o 
   4  -5   3      149.65      154.26      3.47 o 
   5  -5   3     1154.76     1092.24     15.51 o 
   6  -5   3        2.75        2.65      0.61 o 
   7  -5   3       75.54       70.60      2.65 o 
   8  -5   3       78.68       89.58      3.06 o 
  -7  -4   3       18.02       15.30      1.43 o 
  -6  -4   3        9.35        7.69      1.02 o 
  -5  -4   3       45.61       45.43      1.36 o 
  -4  -4   3       42.25       42.54      2.04 o 
  -3  -4   3       48.20       39.47      1.07 o 
  -2  -4   3       61.61       71.01      2.04 o 
  -1  -4   3      219.09      222.25      2.64 o 
   0  -4   3        2.87        2.76      0.29 o 
   1  -4   3       89.49       96.98      2.45 o 
   2  -4   3       27.16       31.10      0.92 o 
   3  -4   3       33.33       32.28      0.78 o 
   4  -4   3       26.01       29.18      1.43 o 
   5  -4   3      620.12      604.99      9.39 o 
   6  -4   3       21.38       19.18      1.22 o 
   7  -4   3       19.48       21.63      1.43 o 
   8  -4   3        0.02        0.20      0.41 o 
  -7  -3   3        0.18        0.10      0.51 o 
  -6  -3   3        0.16        0.57      0.71 o 
  -5  -3   3       16.89       17.65      0.87 o 
  -4  -3   3        1.08        1.59      0.41 o 
  -3  -3   3      244.41      251.37      3.10 o 
  -2  -3   3      289.58      293.56      3.31 o 
  -1  -3   3      317.34      329.93      3.45 o 
   0  -3   3      137.25      122.28      2.65 o 
   1  -3   3       17.60       19.39      0.58 o 
   2  -3   3      331.20      328.58      3.37 o 
   3  -3   3       74.77       69.78      1.22 o 
   4  -3   3        7.86        6.12      0.61 o 
   5  -3   3        3.12        2.65      0.61 o 
   6  -3   3      102.00       98.14      2.65 o 
   7  -3   3       77.18       75.05      1.80 o 
   8  -3   3       13.38       13.47      1.43 o 
  -8  -2   3        1.79        0.82      0.61 o 
  -7  -2   3       12.61       14.02      1.43 o 
  -6  -2   3        1.10        1.58      0.34 o 
  -5  -2   3       13.03       10.74      0.64 o 
  -4  -2   3      548.21      572.62      5.98 o 
  -3  -2   3      113.56      115.17      2.96 o 
  -2  -2   3        7.55        6.43      0.82 o 
  -1  -2   3      850.12      864.60      7.93 o 
   0  -2   3       98.52      117.43      1.44 o 
   1  -2   3      442.55      472.32      4.54 o 
   2  -2   3      768.23      821.90      7.57 o 
   3  -2   3     2509.84     2737.24     34.28 o 
   4  -2   3      469.88      492.56      7.35 o 
   5  -2   3      199.23      189.15      3.67 o 
   6  -2   3        0.02        0.00      0.29 o 
   7  -2   3       79.20       75.90      2.86 o 
   8  -2   3       79.82       85.70      3.26 o 
  -8  -1   3        8.48        7.96      1.02 o 
  -7  -1   3        5.47        5.98      0.61 o 
  -6  -1   3       14.71       15.61      0.72 o 
  -5  -1   3       25.09       26.93      0.87 o 
  -4  -1   3       94.18       98.34      1.84 o 
  -3  -1   3        8.10        9.63      0.61 o 
  -2  -1   3     2069.29     1979.07     17.23 o 
  -1  -1   3    20856.98    17236.92    281.07 o 
   0  -1   3     1041.27     1071.43     13.47 o 
   1  -1   3      353.72      346.36      3.39 o 
   2  -1   3      463.19      491.13      6.94 o 
   3  -1   3        0.34        5.92      0.61 o 
   4  -1   3       59.48       75.29      1.36 o 
   5  -1   3        1.72        0.20      0.31 o 
   6  -1   3      107.27       86.51      2.86 o 
   7  -1   3       77.51       66.93      2.65 o 
   8  -1   3        8.39        8.37      1.22 o 
  -9   0   3        8.56       10.41      1.22 o 
  -8   0   3        0.12       -0.20      0.41 o 
  -7   0   3        4.94        4.30      0.51 o 
  -6   0   3       21.68       22.44      0.87 o 
  -5   0   3        0.09        0.54      0.51 o 
  -4   0   3      201.46      206.75      2.52 o 
  -3   0   3      465.48      439.74      4.38 o 
  -2   0   3      689.65      694.36      5.17 o 
  -1   0   3     6944.79     6130.50    129.57 o 
   0   0   3     1414.45     1333.32     11.83 o 
   1   0   3      159.80      173.24      1.80 o 
   2   0   3       32.52       37.66      0.57 o 
   3   0   3      211.18      214.48      1.97 o 
   4   0   3       23.84       25.73      0.78 o 
   5   0   3      123.86      113.45      3.06 o 
   6   0   3        4.06        8.37      1.02 o 
   7   0   3       22.42       22.85      1.63 o 
   8   0   3       22.34       22.24      1.63 o 
  -9   1   3       16.73       14.90      1.43 o 
  -8   1   3       28.74       24.49      1.43 o 
  -7   1   3        2.10        1.22      0.34 o 
  -6   1   3       66.92       63.87      1.44 o 
  -5   1   3       25.22       25.10      0.78 o 
  -4   1   3       48.21       43.70      1.43 o 
  -3   1   3       95.97       96.25      2.65 o 
  -2   1   3      395.32      407.27      5.92 o 
  -1   1   3      178.81      185.10      2.45 o 
   0   1   3      145.03      152.28      1.37 o 
   1   1   3      675.43      705.26      5.65 o 
   2   1   3      190.04      181.50      1.73 o 
   3   1   3       12.28       14.23      0.42 o 
   4   1   3        7.82        7.83      0.49 o 
   5   1   3        0.65        0.00      0.41 o 
   6   1   3        3.66        2.65      0.61 o 
   7   1   3        7.57        9.18      1.22 o 
  -9   2   3        2.60        2.86      0.82 o 
  -8   2   3        0.48        1.22      0.61 o 
  -7   2   3       17.08       20.21      0.87 o 
  -6   2   3        0.13        0.20      0.24 o 
  -5   2   3        0.47        2.24      0.41 o 
  -4   2   3      220.39      268.93      4.49 o 
  -3   2   3     3214.78     3254.29     41.62 o 
  -2   2   3     1811.39     1709.07     21.63 o 
  -1   2   3      702.87      663.24      4.93 o 
   0   2   3      199.71      212.78      1.88 o 
   1   2   3      470.53      465.87      3.73 o 
   2   2   3      888.22      870.07      6.60 o 
   3   2   3      468.51      448.34      3.80 o 
   4   2   3      106.21      103.45      2.65 o 
   5   2   3        8.28        7.96      0.82 o 
   6   2   3       28.59       29.99      1.63 o 
   7   2   3       30.47       30.81      1.84 o 
  -9   3   3        0.69        0.82      0.61 o 
  -8   3   3      121.29      123.65      3.47 o 
  -7   3   3      968.50      944.15      7.74 o 
  -6   3   3      237.82      244.99      3.32 o 
  -5   3   3        1.79        1.02      0.41 o 
  -4   3   3       15.13       14.08      0.82 o 
  -3   3   3       59.69       58.36      1.63 o 
  -2   3   3      345.49      358.71      5.31 o 
  -1   3   3      258.49      226.65      2.44 o 
   0   3   3     2455.16     2567.02     18.96 o 
   1   3   3      163.06      195.21      1.92 o 
   2   3   3      177.82      182.95      1.92 o 
   3   3   3       37.40       34.14      0.93 o 
   4   3   3      134.49      138.55      3.26 o 
   5   3   3       34.10       36.32      1.84 o 
   6   3   3        7.31        9.79      1.22 o 
  -9   4   3       19.50       23.26      1.63 o 
  -8   4   3       70.56       75.83      1.88 o 
  -7   4   3      164.72      168.55      2.67 o 
  -6   4   3      104.89      105.08      2.65 o 
  -5   4   3        0.11        0.82      0.41 o 
  -4   4   3       34.36       47.13      1.63 o 
  -3   4   3       45.77       54.07      1.63 o 
  -2   4   3       10.34        6.59      0.61 o 
  -1   4   3      116.54      104.67      2.45 o 
   0   4   3        2.98        4.08      0.61 o 
   1   4   3       35.92       29.90      0.87 o 
   2   4   3      173.34      173.23      2.45 o 
   3   4   3      810.70      812.81      8.22 o 
   4   4   3       22.98       20.61      1.43 o 
   5   4   3       52.63       52.64      2.24 o 
   6   4   3        9.81       10.20      1.22 o 
  -9   5   3        1.44        2.04      0.61 o 
  -8   5   3       13.09       17.55      1.43 o 
  -7   5   3        0.00        0.00      0.29 o 
  -6   5   3        9.01        6.33      0.82 o 
  -5   5   3       19.25       19.38      1.22 o 
  -4   5   3       31.89       40.81      1.43 o 
  -3   5   3       30.81       29.50      0.87 o 
  -2   5   3       19.99       18.81      0.64 o 
  -1   5   3       14.09       12.04      1.02 o 
   0   5   3        6.61        5.51      0.82 o 
   1   5   3       74.92       72.29      1.51 o 
   2   5   3        8.66        6.51      0.71 o 
   3   5   3       15.72       13.98      0.82 o 
   4   5   3        0.34       -0.82      0.61 o 
   5   5   3        8.00        7.96      1.02 o 
  -9   6   3       47.14       55.70      2.45 o 
  -8   6   3       50.57       51.01      2.24 o 
  -7   6   3       10.43       11.51      0.78 o 
  -6   6   3       23.31       22.85      1.43 o 
  -5   6   3       28.88       25.71      1.43 o 
  -4   6   3       51.55       51.21      1.84 o 
  -3   6   3      155.62      166.47      2.86 o 
  -2   6   3      363.95      345.65      5.92 o 
  -1   6   3       48.16       45.91      1.84 o 
   0   6   3        1.99        1.22      0.61 o 
   1   6   3       87.34       90.60      2.65 o 
   2   6   3       95.53       88.85      2.24 o 
   3   6   3        0.66        0.71      0.51 o 
   4   6   3       28.37       30.61      1.84 o 
  -8   7   3        9.40       12.65      1.43 o 
  -7   7   3       39.21       50.81      2.45 o 
  -6   7   3      284.68      257.15      3.81 o 
  -5   7   3       34.58       28.16      1.43 o 
  -4   7   3       66.62       65.09      2.24 o 
  -3   7   3       32.87       29.03      1.43 o 
  -2   7   3       17.70       17.96      0.87 o 
  -1   7   3        6.66        6.94      1.02 o 
   0   7   3        2.80        3.88      0.82 o 
   1   7   3       74.61       68.76      2.45 o 
   2   7   3       38.14       35.30      1.84 o 
   3   7   3        1.00        3.26      0.82 o 
  -8   8   3       13.87       14.49      1.43 o 
  -7   8   3        0.00        0.61      0.61 o 
  -6   8   3        4.05        5.00      0.72 o 
  -5   8   3        4.83        6.33      1.02 o 
  -4   8   3       30.80       30.26      1.07 o 
  -3   8   3      477.92      461.96      5.40 o 
  -2   8   3      109.21      109.95      2.15 o 
  -1   8   3       22.61       23.46      1.63 o 
   0   8   3        0.45        0.41      0.61 o 
   1   8   3        3.03        3.47      0.82 o 
   2   8   3        0.11        1.22      0.82 o 
  -7   9   3        0.19        0.82      0.61 o 
  -6   9   3        7.92        9.05      0.87 o 
  -5   9   3        9.21       11.08      0.87 o 
  -4   9   3        2.04        3.26      0.64 o 
  -3   9   3        3.55        3.73      0.64 o 
  -2   9   3        1.23        0.34      0.82 o 
  -1   9   3       33.60       33.06      2.04 o 
   0   9   3        1.81        3.06      1.02 o 
  -5  10   3       13.75       13.87      1.01 o 
  -4  10   3       20.43       18.68      0.90 o 
  -3  10   3        0.45        1.70      0.44 o 
   2 -10   4        0.01        0.20      0.61 o 
   3 -10   4        2.17        1.63      0.82 o 
  -1  -9   4        7.65        6.73      1.02 o 
   0  -9   4        4.39        5.51      1.02 o 
   1  -9   4       40.06       45.09      2.04 o 
   2  -9   4       13.48       14.97      1.02 o 
   3  -9   4       19.93       18.98      1.43 o 
   4  -9   4       11.49       12.65      1.43 o 
   5  -9   4        3.83        2.24      1.02 o 
  -3  -8   4       11.34       12.04      1.43 o 
  -2  -8   4       10.72        9.59      1.22 o 
  -1  -8   4       69.33       72.84      2.65 o 
   0  -8   4       10.50       11.83      1.22 o 
   1  -8   4        6.73       10.61      1.02 o 
   2  -8   4        0.02        0.20      0.43 o 
   3  -8   4        0.52        0.00      0.61 o 
   4  -8   4      184.64      177.52      4.49 o 
   5  -8   4       79.95       86.11      3.06 o 
   6  -8   4       18.80       17.75      1.63 o 
  -4  -7   4        0.00        0.61      0.61 o 
  -3  -7   4        0.14        0.61      0.61 o 
  -2  -7   4       31.74       31.01      1.63 o 
  -1  -7   4       32.09       34.48      1.84 o 
   0  -7   4        5.18        5.92      0.82 o 
   1  -7   4        7.79        7.98      0.64 o 
   2  -7   4        7.69        6.33      0.58 o 
   3  -7   4        1.52        0.90      0.61 o 
   4  -7   4       15.86       16.53      1.22 o 
   5  -7   4        0.24        0.20      0.61 o 
   6  -7   4        0.00       -0.61      0.41 o 
   7  -7   4       18.79       23.06      1.63 o 
  -5  -6   4        2.26        2.65      1.02 o 
  -4  -6   4        5.31        6.94      1.02 o 
  -3  -6   4        2.46        2.04      0.61 o 
  -2  -6   4        7.85        8.37      1.02 o 
  -1  -6   4        0.71        2.45      0.61 o 
   0  -6   4        9.55       12.70      0.64 o 
   1  -6   4       10.92       12.00      1.12 o 
   2  -6   4        1.88        0.92      0.31 o 
   3  -6   4        1.62        2.04      0.34 o 
   4  -6   4        2.80        2.45      0.61 o 
   5  -6   4       64.61       62.64      2.45 o 
   6  -6   4        0.05       -0.61      0.41 o 
   7  -6   4       11.45       10.81      1.22 o 
  -6  -5   4        0.04       -0.65      0.43 o 
  -5  -5   4       14.60       17.35      1.12 o 
  -4  -5   4       70.52       63.52      1.65 o 
  -3  -5   4       77.43       77.33      2.45 o 
  -2  -5   4       25.65       23.46      1.22 o 
  -1  -5   4        4.16        4.42      0.71 o 
   0  -5   4      128.00      132.89      1.94 o 
   1  -5   4      142.64      149.27      2.16 o 
   2  -5   4      110.95      112.65      1.80 o 
   3  -5   4        0.57        0.71      0.31 o 
   4  -5   4        0.85        0.82      0.41 o 
   5  -5   4      190.28      185.68      4.28 o 
   6  -5   4       13.33       13.06      1.22 o 
   7  -5   4       26.58       25.10      1.63 o 
   8  -5   4       73.70       79.17      2.86 o 
  -7  -4   4       38.19       43.52      1.51 o 
  -6  -4   4        0.00       -0.08      0.41 o 
  -5  -4   4        1.28        0.00      0.34 o 
  -4  -4   4        1.68        1.53      0.43 o 
  -3  -4   4        9.58        8.78      0.58 o 
  -2  -4   4      702.36      674.77     10.00 o 
  -1  -4   4      866.67      898.65      9.08 o 
   0  -4   4      761.00      796.48      7.72 o 
   1  -4   4       13.09       15.61      0.58 o 
   2  -4   4       36.98       41.83      1.22 o 
   3  -4   4        2.55        2.45      0.41 o 
   4  -4   4      127.37      119.98      3.06 o 
   5  -4   4       66.45       59.58      2.24 o 
   6  -4   4        0.82        0.61      0.61 o 
   7  -4   4       22.34       21.63      1.43 o 
   8  -4   4      124.27      137.73      4.28 o 
  -7  -3   4        5.83        5.76      0.64 o 
  -6  -3   4        3.78        4.12      0.58 o 
  -5  -3   4        6.25        5.92      0.58 o 
  -4  -3   4      117.75      110.26      1.94 o 
  -3  -3   4        2.20        2.51      0.34 o 
  -2  -3   4       80.12       85.91      1.32 o 
  -1  -3   4        2.32        2.46      0.51 o 
   0  -3   4       64.61       64.69      1.15 o 
   1  -3   4      234.34      244.37      2.73 o 
   2  -3   4       23.52       21.42      0.61 o 
   3  -3   4      968.56      996.55     13.67 o 
   4  -3   4      154.32      144.26      3.26 o 
   5  -3   4       27.65       24.08      1.43 o 
   6  -3   4       19.45       17.14      1.22 o 
   7  -3   4        8.33        5.21      0.58 o 
   8  -3   4        0.56        1.84      0.82 o 
  -8  -2   4        0.00       -0.20      0.61 o 
  -7  -2   4        5.46        6.46      0.64 o 
  -6  -2   4        2.31        3.51      0.49 o 
  -5  -2   4        0.09        0.10      0.31 o 
  -4  -2   4       43.11       38.58      1.07 o 
  -3  -2   4       68.88       69.33      1.27 o 
  -2  -2   4        1.57        1.02      0.24 o 
  -1  -2   4      484.52      541.51      5.19 o 
   0  -2   4        0.70        1.46      0.20 o 
   1  -2   4      353.30      378.28      3.74 o 
   2  -2   4      182.31      204.99      2.25 o 
   3  -2   4       17.30       20.00      1.02 o 
   4  -2   4        8.30        5.71      0.61 o 
   5  -2   4       20.37       23.06      1.22 o 
   6  -2   4       36.90       40.53      1.22 o 
   7  -2   4       26.87       30.61      1.84 o 
   8  -2   4       27.88       31.63      2.04 o 
  -8  -1   4       10.00        8.16      1.02 o 
  -7  -1   4       16.43       16.96      1.94 o 
  -6  -1   4      129.18      126.01      2.23 o 
  -5  -1   4       50.94       53.52      1.63 o 
  -4  -1   4      181.80      176.68      2.35 o 
  -3  -1   4       13.93       12.12      0.31 o 
  -2  -1   4      344.41      332.79      2.74 o 
  -1  -1   4      402.48      412.64      4.11 o 
   0  -1   4      175.93      177.72      2.86 o 
   1  -1   4     1161.78     1185.11     10.67 o 
   2  -1   4     1532.90     1636.63     20.81 o 
   3  -1   4        3.85        0.61      0.41 o 
   4  -1   4      541.26      530.74      5.70 o 
   5  -1   4       94.39       93.58      1.80 o 
   6  -1   4      144.71      115.90      3.26 o 
   7  -1   4        0.01        0.00      0.41 o 
  -9   0   4        1.15        1.02      0.61 o 
  -8   0   4      107.65      115.49      3.26 o 
  -7   0   4      126.50      124.16      3.06 o 
  -6   0   4      394.86      406.66      4.75 o 
  -5   0   4       18.56       21.98      1.43 o 
  -4   0   4       41.69       38.13      1.02 o 
  -3   0   4        0.18        0.10      0.14 o 
  -2   0   4      152.79      174.78      2.09 o 
  -1   0   4      113.54       93.27      1.43 o 
   0   0   4      976.99      970.61      8.87 o 
   1   0   4      495.38      487.58      4.35 o 
   2   0   4     2341.97     2443.54     26.48 o 
   3   0   4      193.27      198.91      3.37 o 
   4   0   4       98.77       99.59      2.96 o 
   5   0   4      175.74      157.52      3.67 o 
   6   0   4       35.29       34.48      1.84 o 
   7   0   4       57.74       53.66      2.45 o 
  -9   1   4        2.17        0.41      0.61 o 
  -8   1   4        2.96        2.65      0.61 o 
  -7   1   4       57.44       60.57      1.51 o 
  -6   1   4       53.11       50.85      1.63 o 
  -5   1   4       65.47       67.20      1.36 o 
  -4   1   4       46.16       61.14      1.13 o 
  -3   1   4     2433.72     2545.25     29.18 o 
  -2   1   4       16.91       16.05      0.71 o 
  -1   1   4      104.22      104.99      1.44 o 
   0   1   4        4.03        4.15      0.17 o 
   1   1   4        0.23        0.10      0.15 o 
   2   1   4       36.11       35.29      0.67 o 
   3   1   4      250.79      237.90      2.30 o 
   4   1   4        0.01        0.20      0.18 o 
   5   1   4        8.85        9.59      1.02 o 
   6   1   4       26.19       22.04      1.43 o 
   7   1   4        7.90        9.18      1.22 o 
  -9   2   4       13.78       17.55      1.43 o 
  -8   2   4        6.92        8.37      1.02 o 
  -7   2   4        1.00        1.84      0.43 o 
  -6   2   4        1.93        2.24      0.41 o 
  -5   2   4      186.74      191.65      4.90 o 
  -4   2   4      258.33      247.71      4.28 o 
  -3   2   4      171.36      187.72      3.47 o 
  -2   2   4        3.34        3.26      0.41 o 
  -1   2   4      124.18      102.65      1.44 o 
   0   2   4      762.07      763.19      4.85 o 
   1   2   4      295.77      289.48      2.51 o 
   2   2   4      195.83      193.27      1.96 o 
   3   2   4      145.58      139.53      1.72 o 
   4   2   4      398.61      384.21      6.53 o 
   5   2   4      124.16      124.47      3.26 o 
   6   2   4       20.06       18.98      1.43 o 
  -9   3   4        1.12        1.43      0.61 o 
  -8   3   4       29.80       32.03      1.63 o 
  -7   3   4       18.93       19.92      0.71 o 
  -6   3   4      136.52      124.47      3.06 o 
  -5   3   4      164.15      160.99      3.47 o 
  -4   3   4      257.19      297.33      3.53 o 
  -3   3   4      255.29      266.89      4.49 o 
  -2   3   4      459.65      478.69      6.94 o 
  -1   3   4      284.27      282.08      2.54 o 
   0   3   4      246.93      290.56      3.30 o 
   1   3   4      236.29      235.46      2.31 o 
   2   3   4        0.27        0.10      0.17 o 
   3   3   4      591.75      570.98      5.99 o 
   4   3   4       55.71       54.28      2.04 o 
   5   3   4        9.01        6.94      1.02 o 
   6   3   4       11.53       11.63      1.22 o 
  -9   4   4       13.38       12.04      1.22 o 
  -8   4   4        6.65        9.72      0.72 o 
  -7   4   4        0.07        0.51      0.31 o 
  -6   4   4      123.33      118.35      2.86 o 
  -5   4   4       60.79       69.99      2.04 o 
  -4   4   4      550.43      569.08      8.57 o 
  -3   4   4      101.80       98.14      2.45 o 
  -2   4   4       75.52       69.28      1.22 o 
  -1   4   4      474.47      531.11      6.33 o 
   0   4   4        3.55        0.20      0.41 o 
   1   4   4      162.85      172.47      2.39 o 
   2   4   4       24.02       21.33      0.87 o 
   3   4   4      182.81      176.17      4.80 o 
   4   4   4       33.11       33.46      1.63 o 
   5   4   4       43.96       39.79      2.04 o 
  -8   5   4       13.25       15.71      1.22 o 
  -7   5   4        7.98       11.43      1.02 o 
  -6   5   4       13.24        9.59      1.02 o 
  -5   5   4       12.68       15.71      1.02 o 
  -4   5   4        1.98        1.63      0.41 o 
  -3   5   4      145.12      151.40      3.26 o 
  -2   5   4      193.74      181.09      3.06 o 
  -1   5   4       55.36       57.45      1.22 o 
   0   5   4       16.45       20.00      1.22 o 
   1   5   4       22.23       22.97      0.87 o 
   2   5   4        0.88        1.12      0.43 o 
   3   5   4       27.80       25.41      1.01 o 
   4   5   4        1.90        1.22      0.61 o 
   5   5   4        1.68        1.43      0.82 o 
  -9   6   4       13.26       14.08      1.43 o 
  -8   6   4        0.63        1.22      0.61 o 
  -7   6   4        3.85        3.88      0.82 o 
  -6   6   4      105.45      105.08      2.86 o 
  -5   6   4       93.14      100.59      2.86 o 
  -4   6   4        2.06        2.24      0.61 o 
  -3   6   4       31.20       27.41      0.93 o 
  -2   6   4      192.72      186.90      2.73 o 
  -1   6   4       72.64       72.84      2.24 o 
   0   6   4        0.29        0.61      0.61 o 
   1   6   4        0.00        0.41      0.61 o 
   2   6   4        3.51        4.24      0.82 o 
   3   6   4        1.94        2.36      0.58 o 
   4   6   4        5.91        6.94      1.02 o 
  -8   7   4        8.57        5.92      1.02 o 
  -7   7   4       15.59       11.55      0.87 o 
  -6   7   4        2.40        0.41      0.61 o 
  -5   7   4      120.30      118.75      3.26 o 
  -4   7   4       20.51       22.85      1.43 o 
  -3   7   4      247.05      243.96      3.37 o 
  -2   7   4       86.41       84.45      2.55 o 
  -1   7   4        6.30        5.71      1.02 o 
   0   7   4       12.29       15.10      1.22 o 
   1   7   4       24.16       23.26      1.63 o 
   2   7   4        1.80        3.06      0.82 o 
   3   7   4        0.01       -0.92      0.61 o 
  -8   8   4       11.42       11.43      1.43 o 
  -7   8   4       19.81       16.71      1.12 o 
  -6   8   4        4.22        3.26      0.82 o 
  -5   8   4        4.51        3.26      1.02 o 
  -4   8   4       14.40       15.10      1.43 o 
  -3   8   4       58.76       62.02      1.65 o 
  -2   8   4       13.92       15.22      0.93 o 
  -1   8   4       13.41       14.08      1.22 o 
   0   8   4      108.78      104.88      3.26 o 
   1   8   4       30.91       35.30      2.04 o 
  -7   9   4        2.52        2.96      0.64 o 
  -6   9   4        2.23        2.04      1.02 o 
  -5   9   4       12.11       11.63      1.22 o 
  -4   9   4        1.02        1.02      0.82 o 
  -3   9   4       33.64       33.70      1.27 o 
  -2   9   4        1.23        1.98      0.49 o 
  -1   9   4        0.15        0.82      0.71 o 
   0   9   4        0.37        1.02      0.82 o 
  -4  10   4        1.46        1.71      0.49 o 
  -1  -9   5        1.65        1.63      0.82 o 
   0  -9   5        1.31        1.84      0.82 o 
   1  -9   5        9.60        8.57      1.02 o 
   2  -9   5        9.35        9.42      0.78 o 
   3  -9   5       15.20       15.30      1.43 o 
   4  -9   5        0.05        0.00      0.61 o 
   5  -9   5       10.68       12.04      1.43 o 
  -3  -8   5        7.89        8.57      1.22 o 
  -2  -8   5        1.40        0.82      0.61 o 
  -1  -8   5        2.96        2.45      0.82 o 
   0  -8   5        2.21        1.43      0.61 o 
   1  -8   5       73.01       78.35      2.65 o 
   2  -8   5       37.38       35.82      2.75 o 
   3  -8   5        6.96        9.18      1.02 o 
   4  -8   5      110.45      122.22      3.67 o 
   5  -8   5       24.06       18.57      1.63 o 
   6  -8   5        1.00        0.20      0.61 o 
  -4  -7   5        2.04        1.84      0.82 o 
  -3  -7   5       14.42       12.45      1.22 o 
  -2  -7   5       77.46       80.19      2.86 o 
  -1  -7   5        0.00       -0.41      0.41 o 
   0  -7   5        0.18        0.41      0.41 o 
   1  -7   5       56.95       53.97      1.36 o 
   2  -7   5        2.76        2.85      0.51 o 
   3  -7   5        0.31        0.41      0.61 o 
   4  -7   5      105.90      108.76      3.26 o 
   5  -7   5      376.19      381.15      7.35 o 
   6  -7   5        0.71        1.63      0.82 o 
   7  -7   5        1.28        1.22      0.82 o 
  -5  -6   5        8.90        8.77      1.22 o 
  -4  -6   5       11.74       12.04      1.22 o 
  -3  -6   5        0.66        0.61      0.61 o 
  -2  -6   5        0.34        1.02      0.61 o 
  -1  -6   5       20.47       22.04      1.43 o 
   0  -6   5        0.05       -0.31      0.29 o 
   1  -6   5       39.53       45.92      1.15 o 
   2  -6   5       13.73       17.29      0.92 o 
   3  -6   5        1.61        3.88      0.82 o 
   4  -6   5       25.60       31.01      1.63 o 
   5  -6   5       41.37       41.01      2.04 o 
   6  -6   5        0.02       -0.61      0.61 o 
   7  -6   5        6.88        4.49      1.02 o 
  -6  -5   5        1.72        1.97      0.71 o 
  -5  -5   5        2.36        1.98      0.61 o 
  -4  -5   5        2.67        4.08      0.82 o 
  -3  -5   5        3.35        4.28      0.82 o 
  -2  -5   5       17.17       15.51      1.02 o 
  -1  -5   5       92.72       91.27      2.75 o 
   0  -5   5      104.40      103.10      1.65 o 
   1  -5   5        0.01        0.20      0.29 o 
   2  -5   5       21.30       20.00      0.72 o 
   3  -5   5      162.88      169.76      3.67 o 
   4  -5   5      161.50      157.73      3.67 o 
   5  -5   5        1.25        1.22      0.61 o 
   6  -5   5        4.62        4.08      0.82 o 
   7  -5   5        8.44        9.59      1.22 o 
  -7  -4   5        0.49        0.67      1.02 o 
  -6  -4   5        2.57        3.09      1.02 o 
  -5  -4   5       89.11       86.63      2.35 o 
  -4  -4   5      129.34      119.69      2.75 o 
  -3  -4   5        0.00        0.20      0.41 o 
  -1  -4   5       22.29       18.66      0.64 o 
   0  -4   5       44.08       36.73      0.87 o 
   1  -4   5       56.77       54.81      1.07 o 
   2  -4   5      231.09      242.35      5.71 o 
   3  -4   5       53.57       55.50      1.84 o 
   4  -4   5       82.55       83.66      2.45 o 
   5  -4   5       87.41       82.03      2.65 o 
   6  -4   5        7.09        5.71      0.82 o 
   7  -4   5       30.39       26.93      1.63 o 
  -7  -3   5        0.81        0.51      0.43 o 
  -6  -3   5        5.93        6.10      0.71 o 
  -5  -3   5       20.37       19.49      0.87 o 
  -4  -3   5       14.76       15.65      0.78 o 
  -3  -3   5       38.18       37.22      1.12 o 
  -2  -3   5      496.04      514.68      5.17 o 
  -1  -3   5     5545.46     5390.74     47.66 o 
   0  -3   5        2.94        2.39      0.31 o 
   1  -3   5       80.46       76.91      1.22 o 
   2  -3   5       71.13       70.60      1.43 o 
   3  -3   5        2.59        1.63      0.41 o 
   4  -3   5       15.28       14.69      1.02 o 
   5  -3   5      302.02      264.85      5.10 o 
   6  -3   5        5.53        3.47      0.82 o 
   7  -3   5       63.50       63.01      1.80 o 
  -8  -2   5        0.28        0.55      0.49 o 
  -7  -2   5        1.76        0.71      0.43 o 
  -6  -2   5       10.29        9.09      0.64 o 
  -5  -2   5       50.63       51.23      1.27 o 
  -4  -2   5        3.47        2.92      0.34 o 
  -3  -2   5       31.09       24.89      0.57 o 
  -2  -2   5        1.28        2.12      0.41 o 
  -1  -2   5      575.03      585.33      5.70 o 
   0  -2   5      310.64      321.74      5.41 o 
   1  -2   5      155.58      159.03      3.16 o 
   2  -2   5       55.47       59.15      0.87 o 
   3  -2   5      145.24      145.48      3.06 o 
   4  -2   5       13.14       14.69      1.02 o 
   5  -2   5       41.69       41.99      2.14 o 
   6  -2   5        1.64        3.68      0.58 o 
   7  -2   5        3.62        4.49      0.82 o 
  -8  -1   5       11.05       10.16      0.78 o 
  -7  -1   5       14.06       12.46      0.78 o 
  -6  -1   5      121.67      119.20      2.35 o 
  -5  -1   5        9.94        9.92      0.58 o 
  -4  -1   5        1.12        1.02      0.18 o 
  -3  -1   5      411.45      402.40      4.28 o 
  -2  -1   5       72.16       68.13      1.13 o 
  -1  -1   5       59.02       54.38      1.01 o 
   0  -1   5       53.46       63.37      1.07 o 
   1  -1   5       28.26       25.35      0.52 o 
   2  -1   5      258.95      255.87      4.28 o 
   3  -1   5      141.33      138.75      2.86 o 
   4  -1   5       88.49       87.30      1.65 o 
   5  -1   5        3.04        4.09      0.43 o 
   6  -1   5      117.58      102.84      3.26 o 
   7  -1   5       49.17       44.07      2.24 o 
  -8   0   5        2.80        2.30      0.49 o 
  -7   0   5        4.08        3.12      0.71 o 
  -6   0   5       19.48       23.22      1.63 o 
  -5   0   5      120.59      127.38      2.00 o 
  -4   0   5       60.61       76.90      1.32 o 
  -3   0   5      111.61      118.98      1.25 o 
  -2   0   5      172.28      167.76      2.09 o 
  -1   0   5      482.12      473.22      4.76 o 
   0   0   5      104.37      110.06      2.45 o 
   1   0   5      177.76      187.64      1.76 o 
   2   0   5       25.64       22.50      0.47 o 
   3   0   5      399.95      379.29      4.25 o 
   4   0   5      116.73      119.87      2.00 o 
   5   0   5        3.49        7.14      0.82 o 
   6   0   5       15.65       14.28      1.22 o 
   7   0   5       39.82       38.97      2.04 o 
  -8   1   5       43.78       43.85      1.36 o 
  -7   1   5     1036.05     1051.35     10.44 o 
  -6   1   5        0.98        1.65      0.34 o 
  -5   1   5       31.22       26.63      0.78 o 
  -4   1   5       20.66       21.43      0.64 o 
  -3   1   5       21.12       20.99      0.44 o 
  -2   1   5      107.00       96.58      1.84 o 
  -1   1   5     1896.47     1907.09     17.03 o 
   0   1   5      717.60      830.02      9.08 o 
   1   1   5        0.84        0.29      0.17 o 
   2   1   5      369.31      368.83      2.60 o 
   3   1   5        0.45        0.34      0.20 o 
   4   1   5      141.23      137.58      2.23 o 
   5   1   5       60.30       56.11      2.24 o 
   6   1   5       42.42       47.34      2.24 o 
   7   1   5        1.19        0.82      0.82 o 
  -8   2   5       31.63       34.22      1.22 o 
  -7   2   5       43.25       46.46      1.73 o 
  -6   2   5      191.08      203.30      2.79 o 
  -5   2   5       53.26       57.14      1.84 o 
  -4   2   5       65.45       84.47      2.24 o 
  -3   2   5      341.05      346.47      5.51 o 
  -2   2   5        5.39        3.91      0.24 o 
  -1   2   5      137.06      131.46      2.45 o 
   0   2   5        3.20        8.18      0.30 o 
   1   2   5        5.36        3.73      0.24 o 
   2   2   5        0.67        0.88      0.24 o 
   3   2   5     1222.10     1203.50     11.33 o 
   4   2   5        0.38        0.41      0.41 o 
   5   2   5       64.62       65.70      2.45 o 
   6   2   5       74.17       77.74      2.86 o 
  -8   3   5        2.41        2.65      0.82 o 
  -7   3   5        0.05       -0.43      0.29 o 
  -6   3   5        6.96        8.16      0.82 o 
  -5   3   5       26.98       29.38      1.43 o 
  -4   3   5      117.76      121.20      2.86 o 
  -3   3   5      321.80      318.72      5.31 o 
  -2   3   5       61.70       65.29      1.84 o 
  -1   3   5       12.65       10.21      0.58 o 
   0   3   5      162.33      160.15      1.45 o 
   1   3   5      115.40      121.09      1.22 o 
   2   3   5       34.09       38.57      0.82 o 
   3   3   5        1.46        2.45      0.61 o 
   4   3   5       30.81       28.57      1.63 o 
   5   3   5        6.32        7.75      1.02 o 
   6   3   5        0.02       -0.92      0.61 o 
  -8   4   5        1.79        3.09      0.82 o 
  -7   4   5        4.81        6.53      0.82 o 
  -6   4   5       80.72       73.86      2.24 o 
  -5   4   5        1.99        3.26      0.61 o 
  -4   4   5        1.47        1.43      0.41 o 
  -3   4   5      480.40      467.06      7.35 o 
  -2   4   5       71.39       70.39      2.04 o 
  -1   4   5       60.99       50.17      1.07 o 
   0   4   5        4.52        5.06      0.31 o 
   1   4   5       73.51       76.42      1.21 o 
   2   4   5      515.80      501.46      5.48 o 
   3   4   5        0.04        0.41      0.41 o 
   4   4   5       84.94       87.13      2.86 o 
   5   4   5        4.52        3.26      0.82 o 
  -8   5   5        1.32        1.02      0.43 o 
  -7   5   5       78.27       58.56      2.24 o 
  -6   5   5      240.69      205.47      4.28 o 
  -5   5   5       38.08       44.28      1.84 o 
  -4   5   5       12.27       11.63      1.02 o 
  -3   5   5       69.67       66.93      2.04 o 
  -2   5   5       78.10       77.62      1.51 o 
  -1   5   5       20.93       21.75      0.78 o 
   0   5   5        0.06       -0.10      0.31 o 
   1   5   5        3.38        1.02      0.34 o 
   2   5   5       77.03       66.52      1.59 o 
   3   5   5        4.14        3.67      0.82 o 
   4   5   5        0.76        1.02      0.61 o 
  -9   6   5       14.18       17.96      1.63 o 
  -8   6   5       14.80       12.05      0.87 o 
  -7   6   5        1.61        1.43      0.61 o 
  -6   6   5       11.11       12.24      1.22 o 
  -5   6   5        0.01       -0.61      0.61 o 
  -4   6   5        7.63        6.73      0.82 o 
  -3   6   5     1318.24     1280.78     17.75 o 
  -2   6   5       28.71       29.94      1.53 o 
  -1   6   5       45.10       40.20      1.22 o 
   0   6   5       80.49       80.60      2.65 o 
   1   6   5        2.12        2.24      0.82 o 
   2   6   5        8.83       11.64      0.92 o 
   3   6   5       14.37       16.94      1.43 o 
  -8   7   5        1.54        0.10      0.51 o 
  -7   7   5        2.31        0.61      0.61 o 
  -6   7   5        0.16        0.00      0.61 o 
  -5   7   5        1.46        1.02      0.61 o 
  -4   7   5        2.25        1.63      0.82 o 
  -3   7   5       10.70       11.89      0.78 o 
  -2   7   5      186.31      187.94      5.61 o 
  -1   7   5        8.35        9.52      0.72 o 
   0   7   5        5.23        4.49      0.82 o 
   1   7   5       23.06       24.49      1.63 o 
   2   7   5        0.31       -0.20      0.61 o 
  -8   8   5        1.74        1.22      0.82 o 
  -7   8   5        1.52        1.63      0.82 o 
  -6   8   5        6.25        5.51      1.02 o 
  -5   8   5        0.24       -0.61      0.61 o 
  -4   8   5       78.39       82.64      2.86 o 
  -3   8   5        3.04        2.90      0.49 o 
  -2   8   5       30.83       29.50      3.06 o 
  -1   8   5       10.71        9.71      0.78 o 
   0   8   5        0.15        0.09      0.49 o 
   1   8   5       22.78       24.49      1.63 o 
  -6   9   5        0.23        0.82      0.82 o 
  -5   9   5       12.02       14.49      1.43 o 
  -4   9   5        2.38        0.61      0.82 o 
  -3   9   5        0.76        0.15      0.49 o 
  -2   9   5        2.11        3.95      0.71 o 
  -1   9   5        6.87       10.67      0.87 o 
  -1  -9   6        8.41        9.39      1.22 o 
   0  -9   6       14.13       12.85      1.43 o 
   1  -9   6        1.62        1.02      0.61 o 
   3  -9   6        8.64        8.37      1.22 o 
   4  -9   6        0.55       -0.41      0.82 o 
  -3  -8   6        0.40        0.61      0.61 o 
  -2  -8   6        0.67        1.43      0.82 o 
  -1  -8   6        2.65        2.45      0.82 o 
   0  -8   6        0.14        0.00      0.41 o 
   1  -8   6        3.24        3.47      0.82 o 
   2  -8   6        5.15        5.31      0.82 o 
   3  -8   6        8.92        8.77      1.02 o 
   4  -8   6        8.00        9.59      1.22 o 
   5  -8   6        7.73        7.35      1.22 o 
  -4  -7   6        0.10       -0.61      0.41 o 
  -3  -7   6        0.00       -0.20      0.41 o 
  -2  -7   6       19.81       18.36      1.43 o 
  -1  -7   6        0.00        0.00      0.41 o 
   0  -7   6        1.78        1.63      0.61 o 
   1  -7   6        8.86        6.79      0.61 o 
   2  -7   6        0.40        0.00      0.41 o 
   3  -7   6        8.88        8.77      1.02 o 
   4  -7   6      134.89      137.93      3.88 o 
   5  -7   6      122.38      120.39      3.67 o 
   6  -7   6       15.85       16.53      1.63 o 
  -5  -6   6        0.09        0.61      0.61 o 
  -4  -6   6        0.41        0.82      0.61 o 
  -3  -6   6        0.44        0.20      0.41 o 
  -2  -6   6       78.06       67.74      2.45 o 
  -1  -6   6       82.58       86.31      2.65 o 
   0  -6   6       47.36       41.43      1.15 o 
   1  -6   6       59.74       56.32      1.30 o 
   2  -6   6        4.75        5.92      0.82 o 
   3  -6   6        6.63        7.14      1.02 o 
   4  -6   6       96.94      106.92      3.26 o 
   5  -6   6       12.20       13.87      1.22 o 
   6  -6   6       43.13       48.36      2.24 o 
   7  -6   6       22.98       27.95      1.84 o 
  -6  -5   6        9.95        9.78      0.92 o 
  -5  -5   6        8.31        6.94      1.02 o 
  -4  -5   6       16.05       13.87      1.22 o 
  -3  -5   6       14.19       13.67      1.22 o 
  -2  -5   6        0.05        0.20      0.41 o 
  -1  -5   6        5.74        7.86      0.49 o 
   0  -5   6       24.78       26.14      0.87 o 
   1  -5   6       30.18       30.52      0.93 o 
   2  -5   6        0.32        0.20      0.41 o 
   3  -5   6      117.58      119.77      3.06 o 
   4  -5   6      177.79      173.03      4.08 o 
   5  -5   6       45.87       44.28      2.04 o 
   6  -5   6       40.04       41.01      2.04 o 
   7  -5   6       17.65       17.75      1.43 o 
  -7  -4   6        4.27        4.66      0.64 o 
  -6  -4   6        0.01        0.20      0.43 o 
  -5  -4   6        0.29        0.51      0.51 o 
  -4  -4   6       22.32       25.71      1.63 o 
  -3  -4   6       15.59       18.57      1.22 o 
  -2  -4   6       39.38       47.75      1.84 o 
  -1  -4   6       47.62       44.91      1.07 o 
   0  -4   6       40.25       44.50      1.01 o 
   1  -4   6       33.05       37.73      1.02 o 
   2  -4   6       62.87       62.64      2.04 o 
   3  -4   6       38.01       36.12      1.63 o 
   4  -4   6        0.19        0.41      0.61 o 
   5  -4   6       22.29       21.02      1.43 o 
   6  -4   6        0.32       -0.20      0.61 o 
   7  -4   6        5.25        4.28      0.82 o 
  -7  -3   6        8.14        8.59      1.63 o 
  -6  -3   6       18.66       17.05      0.93 o 
  -5  -3   6       19.19       17.16      0.87 o 
  -4  -3   6        7.12        5.71      0.49 o 
  -3  -3   6       80.79       77.13      2.24 o 
  -2  -3   6      201.28      203.30      2.55 o 
  -1  -3   6      270.41      296.84      3.45 o 
   0  -3   6      173.99      170.58      2.31 o 
   1  -3   6        7.42       13.43      2.24 o 
   2  -3   6     1236.48     1296.70     17.34 o 
   3  -3   6       27.44       24.49      1.22 o 
   4  -3   6      124.80      121.41      3.06 o 
   5  -3   6        0.80        1.84      0.61 o 
   6  -3   6      218.61      186.70      3.16 o 
   7  -3   6       46.17       44.30      1.51 o 
  -8  -2   6       26.56       29.79      2.04 o 
  -7  -2   6       42.97       41.59      1.42 o 
  -6  -2   6       83.48       84.83      1.86 o 
  -5  -2   6       84.31       83.96      1.71 o 
  -4  -2   6        5.56        4.90      0.71 o 
  -3  -2   6      144.83      137.60      1.91 o 
  -2  -2   6      661.75      712.06      6.99 o 
  -1  -2   6        4.50        2.04      0.29 o 
   0  -2   6       14.58       14.90      0.82 o 
   1  -2   6      134.46      141.20      1.86 o 
   2  -2   6      579.15      620.29      8.98 o 
   3  -2   6      107.67      120.79      2.86 o 
   4  -2   6       57.79       59.58      2.04 o 
   5  -2   6      105.78       92.67      1.94 o 
   6  -2   6        1.02       -0.16      0.34 o 
   7  -2   6       17.15       13.06      1.43 o 
  -8  -1   6        0.64        0.41      0.61 o 
  -7  -1   6       32.33       35.72      1.27 o 
  -6  -1   6        2.57        2.24      0.43 o 
  -5  -1   6       67.55       63.33      1.32 o 
  -4  -1   6        0.05       -0.14      0.18 o 
  -3  -1   6      916.43      931.71      7.08 o 
  -2  -1   6      586.07      615.89      6.05 o 
  -1  -1   6      515.30      494.40      6.84 o 
   0  -1   6      172.89      171.14      2.09 o 
   1  -1   6        5.63        3.96      0.34 o 
   2  -1   6        6.62        5.31      0.61 o 
   3  -1   6       20.14       18.77      0.72 o 
   4  -1   6       98.66       91.51      1.94 o 
   5  -1   6        0.14        0.53      0.34 o 
   6  -1   6       31.63       29.38      1.63 o 
   7  -1   6       30.52       32.03      1.84 o 
  -8   0   6        0.00        0.61      0.61 o 
  -7   0   6        1.32        2.04      0.61 o 
  -6   0   6        1.59        1.28      0.34 o 
  -5   0   6        2.42        1.82      0.82 o 
  -4   0   6      214.96      213.08      2.60 o 
  -3   0   6      235.66      238.53      2.84 o 
  -2   0   6       34.14       39.82      0.93 o 
  -1   0   6       49.22       52.85      1.01 o 
   0   0   6        4.76        3.91      0.24 o 
   1   0   6       74.44       73.91      0.93 o 
   2   0   6      122.66      127.75      2.45 o 
   3   0   6        0.47        0.48      0.18 o 
   4   0   6        8.66        8.98      0.58 o 
   5   0   6       82.32       81.62      2.65 o 
   6   0   6       83.09       79.58      2.86 o 
   7   0   6       19.96       22.04      1.63 o 
  -8   1   6        6.00        5.92      1.02 o 
  -7   1   6       58.42       63.46      2.45 o 
  -6   1   6        5.70        6.33      0.82 o 
  -5   1   6        0.29        0.20      0.31 o 
  -4   1   6     1217.82     1293.34     11.71 o 
  -3   1   6        1.90        1.15      0.31 o 
  -2   1   6      107.37      106.70      1.65 o 
  -1   1   6        0.18        0.41      0.20 o 
   0   1   6     1397.14     1426.05     10.39 o 
   1   1   6      262.71      256.52      2.38 o 
   2   1   6      374.31      349.84      3.97 o 
   3   1   6      472.39      457.92      8.26 o 
   4   1   6       16.53       17.68      0.87 o 
   5   1   6       50.60       51.83      2.24 o 
   6   1   6        0.15       -0.20      0.61 o 
  -8   2   6       49.50       40.81      2.04 o 
  -7   2   6        5.82        8.57      1.02 o 
  -6   2   6        8.73       10.81      1.02 o 
  -5   2   6        1.63        1.02      0.41 o 
  -4   2   6      235.35      242.40      4.49 o 
  -3   2   6      363.45      369.04      4.25 o 
  -2   2   6      383.06      342.43      3.14 o 
  -1   2   6     1579.85     1730.97     16.72 o 
   0   2   6       53.06       83.41      1.05 o 
   1   2   6      132.94      146.66      1.69 o 
   2   2   6      314.18      298.95      2.36 o 
   3   2   6      245.98      253.20      4.59 o 
   4   2   6        0.14        0.00      0.41 o 
   5   2   6        5.41        3.47      0.82 o 
   6   2   6      161.65      191.80      4.90 o 
  -8   3   6       29.47       28.77      1.63 o 
  -7   3   6        2.78        1.84      0.61 o 
  -6   3   6       14.15       11.02      1.02 o 
  -5   3   6       20.30       23.87      1.22 o 
  -4   3   6       16.52       15.10      1.02 o 
  -3   3   6        1.21        0.41      0.41 o 
  -2   3   6        0.67        0.82      0.29 o 
  -1   3   6       45.85       59.05      1.22 o 
   0   3   6        3.39        3.63      0.27 o 
   1   3   6      208.55      217.87      1.90 o 
   2   3   6      212.43      219.18      1.98 o 
   3   3   6        3.14        3.26      0.61 o 
   4   3   6       63.56       60.40      2.24 o 
   5   3   6        1.66        2.65      0.82 o 
  -8   4   6        4.89        7.69      1.02 o 
  -7   4   6        9.26        7.92      0.64 o 
  -6   4   6        1.32        1.22      0.41 o 
  -5   4   6       55.78       58.97      2.04 o 
  -4   4   6        9.96       11.63      0.82 o 
  -3   4   6       15.67       16.53      1.02 o 
  -2   4   6        3.98        3.67      0.61 o 
  -1   4   6      214.73      205.82      2.81 o 
   0   4   6      296.96      278.11      2.36 o 
   1   4   6       49.03       43.49      0.79 o 
   2   4   6       72.71       71.59      1.21 o 
   3   4   6        0.10        0.82      0.61 o 
   4   4   6       24.53       25.91      1.63 o 
   5   4   6       26.11       28.36      1.84 o 
  -8   5   6        0.05        0.20      0.61 o 
  -7   5   6        1.67        1.43      0.61 o 
  -6   5   6      118.29       97.94      2.86 o 
  -5   5   6       13.90       12.24      1.02 o 
  -4   5   6       36.08       37.14      1.63 o 
  -3   5   6      787.46      756.39     11.22 o 
  -2   5   6       13.32       13.26      1.02 o 
  -1   5   6       38.64       39.07      1.07 o 
   0   5   6        0.38        1.21      0.34 o 
   1   5   6        8.27        6.89      0.47 o 
   2   5   6        4.16        4.91      0.58 o 
   3   5   6        2.09        0.82      0.61 o 
   4   5   6       26.17       29.18      1.84 o 
  -9   6   6        4.60        6.53      1.02 o 
  -8   6   6       40.98       53.05      2.24 o 
  -7   6   6      150.50      143.44      3.88 o 
  -6   6   6       20.56       13.47      1.22 o 
  -5   6   6        0.33        0.00      0.41 o 
  -4   6   6        0.25        0.41      0.61 o 
  -3   6   6      153.76      148.34      3.67 o 
  -2   6   6        0.18       -0.24      0.34 o 
  -1   6   6        7.43        6.43      1.12 o 
   0   6   6      361.03      327.34      4.09 o 
   1   6   6        2.50        3.67      0.49 o 
   2   6   6       41.96       43.26      2.04 o 
   3   6   6        3.93        4.49      0.82 o 
  -8   7   6       20.47       27.95      1.84 o 
  -7   7   6        9.07        9.39      1.22 o 
  -6   7   6        0.84        0.61      0.61 o 
  -5   7   6       56.56       49.79      2.24 o 
  -4   7   6      152.47      143.03      3.67 o 
  -3   7   6       19.22       18.36      1.43 o 
  -2   7   6       28.13       27.20      1.07 o 
  -1   7   6       18.91       17.75      1.12 o 
   0   7   6       16.99       12.18      0.78 o 
   1   7   6        3.81        3.32      0.58 o 
  -7   8   6       10.79       11.43      1.43 o 
  -6   8   6       28.40       29.79      1.84 o 
  -5   8   6        9.43       10.41      1.22 o 
  -4   8   6        7.07        8.57      1.22 o 
  -3   8   6        9.61        7.96      1.22 o 
  -2   8   6        0.25        0.12      1.12 o 
  -1   8   6       14.99       13.87      0.93 o 
   0   8   6        0.55        0.79      0.51 o 
  -6   9   6        4.93        2.04      1.02 o 
  -5   9   6        0.01        0.61      0.82 o 
  -4   9   6        1.99        1.22      0.82 o 
  -3   9   6        0.64        0.82      0.82 o 
  -2   9   6       31.15       38.20      1.42 o 
  -1   9   6        0.07        0.00      1.22 o 
   0  -9   7        5.11        6.53      1.02 o 
   3  -9   7       52.18       50.19      2.45 o 
  -2  -8   7        2.58        3.88      0.82 o 
  -1  -8   7        6.71        8.77      1.22 o 
   0  -8   7        1.63        0.61      0.41 o 
   1  -8   7        0.13        1.02      0.61 o 
   2  -8   7        1.22        0.82      0.61 o 
   3  -8   7        0.37       -0.92      0.61 o 
   4  -8   7        1.36        2.45      0.82 o 
   5  -8   7        3.15        3.06      1.02 o 
  -4  -7   7        1.51        2.04      0.82 o 
  -3  -7   7        1.08        0.61      0.61 o 
  -2  -7   7        0.41       -0.41      0.41 o 
  -1  -7   7        0.03        0.00      0.41 o 
   0  -7   7        6.14        4.08      0.82 o 
   1  -7   7        0.04        0.37      0.34 o 
   2  -7   7        4.66        5.51      0.82 o 
   3  -7   7        0.01        1.43      0.61 o 
   4  -7   7       29.65       24.89      1.63 o 
   5  -7   7        6.21        6.53      1.02 o 
   6  -7   7       14.96       15.51      1.43 o 
  -5  -6   7       43.25       41.62      2.24 o 
  -4  -6   7        0.33        0.20      0.61 o 
  -3  -6   7        2.94        3.26      0.82 o 
  -2  -6   7       29.43       26.93      1.63 o 
  -1  -6   7       10.50       12.65      1.02 o 
   0  -6   7       12.85       15.92      0.78 o 
   1  -6   7        0.21        0.10      0.29 o 
   2  -6   7        8.72       13.06      1.02 o 
   3  -6   7        9.66        6.53      0.82 o 
   4  -6   7       50.14       46.32      2.24 o 
   5  -6   7        5.94        5.31      1.02 o 
   6  -6   7        0.78        1.22      0.82 o 
  -6  -5   7        0.01        0.20      0.61 o 
  -5  -5   7        2.90        3.88      1.02 o 
  -4  -5   7       20.83       20.81      1.43 o 
  -3  -5   7       86.70       82.03      2.86 o 
  -2  -5   7      364.86      339.53      6.33 o 
  -1  -5   7      625.81      579.56     10.20 o 
   0  -5   7        3.64        4.29      0.43 o 
   1  -5   7        0.11        0.00      0.29 o 
   2  -5   7        1.96        2.45      0.61 o 
   3  -5   7       29.77       29.99      1.63 o 
   4  -5   7       82.33       79.37      2.65 o 
   5  -5   7       68.56       66.72      2.45 o 
   6  -5   7        5.07        5.31      1.02 o 
  -7  -4   7        0.64       -0.20      0.61 o 
  -6  -4   7        0.77        0.82      0.71 o 
  -5  -4   7        4.67        4.28      0.82 o 
  -4  -4   7        1.65        0.82      0.61 o 
  -3  -4   7        4.71        3.88      0.82 o 
  -2  -4   7        2.03        3.26      0.61 o 
  -1  -4   7        5.23        3.72      0.43 o 
   0  -4   7        1.15        1.99      0.31 o 
   1  -4   7        4.12        2.99      0.34 o 
   2  -4   7      249.76      256.89      4.90 o 
   3  -4   7       29.05       27.75      1.43 o 
   4  -4   7        1.13        1.43      0.61 o 
   5  -4   7        7.78        7.75      1.02 o 
   6  -4   7        1.85        2.04      0.82 o 
   7  -4   7        9.54       11.05      0.93 o 
  -7  -3   7        0.51        0.41      0.61 o 
  -6  -3   7        8.38        4.90      1.02 o 
  -5  -3   7        6.54        6.13      0.58 o 
  -4  -3   7        2.12        1.63      0.61 o 
  -2  -3   7       39.08       45.01      1.07 o 
  -1  -3   7      115.92      120.59      1.94 o 
   0  -3   7      109.10      109.69      1.73 o 
   1  -3   7       39.11       41.49      0.93 o 
   2  -3   7        1.76        1.84      0.61 o 
   3  -3   7       14.56       17.14      1.22 o 
   4  -3   7      118.81      116.71      3.06 o 
   5  -3   7        1.36        1.63      0.61 o 
   6  -3   7       22.83       23.48      1.15 o 
   7  -3   7       29.54       30.15      1.36 o 
  -8  -2   7        0.19        0.20      0.61 o 
  -7  -2   7       19.53       19.18      1.63 o 
  -6  -2   7        6.56        5.31      1.02 o 
  -5  -2   7        1.21        1.70      0.34 o 
  -4  -2   7        3.62        2.80      0.34 o 
  -3  -2   7      152.08      152.95      2.21 o 
  -2  -2   7       88.66       84.62      1.51 o 
  -1  -2   7        0.18        0.41      0.61 o 
   0  -2   7       11.66       11.35      0.49 o 
   1  -2   7      141.58      146.97      2.00 o 
   2  -2   7       34.78       31.83      1.43 o 
   3  -2   7       71.39       74.27      2.24 o 
   4  -2   7        0.23        0.00      0.41 o 
   5  -2   7        2.28        0.08      0.34 o 
   6  -2   7        5.42        5.31      0.72 o 
   7  -2   7        4.16        2.45      0.82 o 
  -8  -1   7      105.80      113.45      3.88 o 
  -7  -1   7      333.89      351.77      7.14 o 
  -6  -1   7        0.47        0.00      0.41 o 
  -5  -1   7        0.01       -0.20      0.41 o 
  -4  -1   7       17.81       18.91      0.68 o 
  -3  -1   7       75.97       76.56      1.42 o 
  -2  -1   7      158.39      160.35      2.23 o 
  -1  -1   7      957.53      973.98     13.36 o 
   0  -1   7      166.14      148.73      2.24 o 
   1  -1   7      290.43      306.58      4.49 o 
   2  -1   7      554.10      547.45      8.37 o 
   3  -1   7       53.98       51.93      1.30 o 
   4  -1   7      119.16      111.55      2.16 o 
   5  -1   7       85.93       72.90      1.80 o 
   6  -1   7       45.94       46.73      2.24 o 
  -8   0   7       11.18       10.41      1.22 o 
  -7   0   7        1.63        0.61      0.61 o 
  -6   0   7        8.47        7.35      1.02 o 
  -5   0   7       22.41       23.06      1.43 o 
  -4   0   7      398.32      409.81      4.67 o 
  -3   0   7        0.87        1.33      0.29 o 
  -2   0   7        0.71        1.22      0.29 o 
  -1   0   7      287.01      292.23      3.47 o 
   0   0   7       56.54       53.17      0.81 o 
   1   0   7       73.09       78.41      1.19 o 
   2   0   7      173.20      164.84      2.38 o 
   3   0   7      536.62      529.72      6.63 o 
   4   0   7       16.94       15.41      0.87 o 
   5   0   7        0.09        0.41      0.41 o 
   6   0   7        9.45       11.02      1.22 o 
  -9   1   7        0.60        1.22      0.82 o 
  -8   1   7        0.40        0.61      0.61 o 
  -7   1   7       12.60       13.47      1.22 o 
  -6   1   7       67.78       66.11      2.45 o 
  -5   1   7        0.21        0.20      0.41 o 
  -4   1   7       51.40       54.48      2.04 o 
  -3   1   7       26.66       26.22      0.87 o 
  -2   1   7      351.44      328.73      3.82 o 
  -1   1   7        5.82        4.49      0.34 o 
   0   1   7       14.46       14.19      0.42 o 
   1   1   7      130.74      134.44      1.92 o 
   2   1   7      121.52      113.39      2.14 o 
   3   1   7      474.04      470.87      5.26 o 
   4   1   7       30.93       28.09      1.01 o 
   5   1   7       15.21       16.73      1.22 o 
   6   1   7       11.28       10.41      1.22 o 
  -9   2   7       18.59       22.24      1.63 o 
  -8   2   7        9.02       10.41      1.22 o 
  -7   2   7       28.40       23.87      1.63 o 
  -6   2   7        4.20        5.10      0.82 o 
  -5   2   7        0.17        0.20      0.41 o 
  -4   2   7        7.73        5.10      0.61 o 
  -3   2   7       11.06       10.41      0.58 o 
  -2   2   7       66.24       61.11      1.30 o 
  -1   2   7       97.23       83.63      1.04 o 
   0   2   7      110.26      111.75      1.72 o 
   1   2   7       36.35       37.04      0.76 o 
   2   2   7      913.29      923.73      9.01 o 
   3   2   7        1.47        1.43      0.43 o 
   4   2   7      212.47      201.59      4.49 o 
   5   2   7       44.44       46.11      2.04 o 
  -9   3   7        2.50        2.24      0.82 o 
  -8   3   7       11.28       10.00      1.22 o 
  -7   3   7      187.51      161.19      4.08 o 
  -6   3   7        5.33        6.94      0.82 o 
  -5   3   7       35.72       32.03      1.63 o 
  -4   3   7       76.05       62.93      2.24 o 
  -3   3   7       79.11       75.70      2.24 o 
  -2   3   7       82.29       93.16      1.73 o 
  -1   3   7      117.10      117.22      1.94 o 
   0   3   7        0.01        0.00      0.17 o 
   1   3   7        1.02        1.40      0.30 o 
   2   3   7      240.77      238.57      3.24 o 
   3   3   7       10.36       10.41      1.02 o 
   4   3   7       48.52       48.97      2.04 o 
   5   3   7       41.67       44.89      2.24 o 
  -9   4   7        9.03       14.84      1.43 o 
  -8   4   7        0.10        0.86      0.34 o 
  -7   4   7       21.80       27.75      1.63 o 
  -6   4   7       17.74       22.85      1.43 o 
  -5   4   7       13.41       16.53      1.02 o 
  -4   4   7      260.52      258.93      4.90 o 
  -3   4   7     1090.11     1091.43     15.10 o 
  -2   4   7       21.23       22.44      1.22 o 
  -1   4   7       23.19       20.34      0.92 o 
   0   4   7       29.35       30.00      0.78 o 
   1   4   7        0.16       -0.09      0.22 o 
   2   4   7       41.13       40.60      1.63 o 
   3   4   7       90.02       91.82      2.86 o 
   4   4   7        0.81        0.82      0.61 o 
  -9   5   7        4.26        5.71      1.02 o 
  -8   5   7        7.04        5.51      0.82 o 
  -7   5   7       17.67       15.92      1.22 o 
  -6   5   7        1.64        2.86      0.61 o 
  -5   5   7        1.31        1.02      0.61 o 
  -4   5   7       37.19       35.91      1.63 o 
  -3   5   7      304.71      296.47      5.51 o 
  -2   5   7       10.84       10.20      1.02 o 
  -1   5   7       18.10       16.73      1.22 o 
   0   5   7       13.88       16.09      0.78 o 
   1   5   7        5.56        5.39      0.37 o 
   2   5   7        0.01        0.20      0.61 o 
   3   5   7        0.93       -0.82      0.61 o 
  -8   6   7        3.95        2.45      0.82 o 
  -6   6   7       54.99       61.83      2.45 o 
  -5   6   7        3.83        5.71      0.82 o 
  -4   6   7      280.70      281.58      5.51 o 
  -3   6   7       42.06       38.77      1.84 o 
  -2   6   7      163.33      165.68      3.88 o 
  -1   6   7        4.48        6.10      1.22 o 
   0   6   7       63.34       54.44      2.14 o 
   1   6   7        4.31        3.67      0.49 o 
   2   6   7        3.65        5.10      0.82 o 
  -8   7   7        4.20        1.02      0.82 o 
  -7   7   7        0.02       -0.20      0.61 o 
  -6   7   7        4.25        4.90      1.02 o 
  -5   7   7       44.87       51.83      2.24 o 
  -4   7   7       54.53       57.95      2.45 o 
  -3   7   7        0.58        0.82      0.82 o 
  -2   7   7       36.68       33.46      1.84 o 
  -1   7   7       34.36       26.22      2.96 o 
   0   7   7       21.45       18.79      2.04 o 
   1   7   7       24.34       20.01      1.33 o 
  -7   8   7        7.16        6.12      1.22 o 
  -6   8   7        3.57        2.65      1.02 o 
  -5   8   7        2.13        1.84      0.82 o 
  -4   8   7       12.69       12.24      1.43 o 
  -3   8   7       63.70       70.39      2.86 o 
  -2   8   7       19.87       23.06      1.84 o 
  -1   8   7       18.90       17.49      1.01 o 
   0   8   7        0.06        1.40      0.49 o 
  -5   9   7       11.31       10.81      1.43 o 
  -4   9   7        1.78        1.43      0.82 o 
  -3   9   7        1.19        2.24      1.02 o 
  -2  -8   8       13.62       12.45      1.43 o 
  -1  -8   8        7.98        7.35      1.02 o 
   0  -8   8        5.55        5.92      1.02 o 
   2  -8   8        0.20        0.82      0.61 o 
   3  -8   8        4.84        3.47      0.82 o 
   4  -8   8       49.65       51.01      2.45 o 
  -3  -7   8        5.18        4.28      1.02 o 
  -2  -7   8        0.03        0.82      0.61 o 
  -1  -7   8        3.07        3.26      0.82 o 
   0  -7   8       11.32       13.06      1.22 o 
   1  -7   8        0.14       -0.61      0.41 o 
   2  -7   8        0.33        0.00      0.61 o 
   3  -7   8        0.33        0.41      0.61 o 
   4  -7   8       17.75       13.06      1.22 o 
   5  -7   8        0.10        0.00      0.61 o 
  -5  -6   8        5.94        5.92      1.22 o 
  -4  -6   8        0.29        1.02      0.61 o 
  -3  -6   8        3.28        4.08      0.82 o 
  -2  -6   8       31.49       33.26      1.84 o 
  -1  -6   8        5.95        5.10      0.82 o 
   0  -6   8        1.59        0.90      0.34 o 
   1  -6   8       28.76       27.34      1.43 o 
   2  -6   8       27.95       31.42      1.63 o 
   3  -6   8        5.71        7.96      1.02 o 
   4  -6   8        1.63        0.20      0.61 o 
   5  -6   8        3.08        3.47      0.82 o 
   6  -6   8        3.19        2.45      0.82 o 
  -6  -5   8        1.66        2.86      0.82 o 
  -5  -5   8       12.20        8.16      1.22 o 
  -4  -5   8        5.46        5.92      1.02 o 
  -3  -5   8       21.81       23.06      1.43 o 
  -2  -5   8      131.88      113.86      3.26 o 
  -1  -5   8        0.01        1.06      0.34 o 
   0  -5   8        2.29        3.37      0.43 o 
   1  -5   8       46.49       44.48      1.84 o 
   2  -5   8      204.06      190.37      4.28 o 
   3  -5   8       49.05       44.89      2.04 o 
   4  -5   8       95.23       93.86      3.06 o 
   5  -5   8       36.40       30.40      1.84 o 
   6  -5   8        0.11       -0.82      0.61 o 
  -6  -4   8        0.65        0.41      0.61 o 
  -5  -4   8        5.62        3.06      0.82 o 
  -4  -4   8        8.06        6.53      1.02 o 
  -3  -4   8        6.75        5.71      0.82 o 
  -2  -4   8      410.71      407.27      7.14 o 
  -1  -4   8        5.52        4.69      0.43 o 
   0  -4   8        0.37        0.31      0.29 o 
   1  -4   8       68.16       69.78      2.24 o 
   2  -4   8       87.59       83.05      2.45 o 
   3  -4   8        0.67        0.20      0.61 o 
   4  -4   8       25.16       27.34      1.63 o 
   5  -4   8       12.37        8.77      1.02 o 
   6  -4   8       43.44       44.07      2.24 o 
  -7  -3   8        0.50        0.61      0.82 o 
  -6  -3   8       10.90       10.20      1.22 o 
  -5  -3   8        2.25        1.02      0.61 o 
  -4  -3   8        2.93        2.86      0.61 o 
  -3  -3   8       40.52       37.54      1.63 o 
  -2  -3   8      108.21      107.73      1.86 o 
  -1  -3   8       49.16       48.16      1.15 o 
   0  -3   8       25.10       23.06      0.78 o 
   1  -3   8        6.13        6.73      0.82 o 
   2  -3   8       91.80       89.17      2.65 o 
   3  -3   8        2.73        2.86      0.82 o 
   4  -3   8       59.87       61.21      2.24 o 
   5  -3   8        5.99        6.12      1.02 o 
   6  -3   8       20.65       18.19      1.07 o 
  -8  -2   8        5.67        5.92      1.22 o 
  -7  -2   8        0.27        0.00      0.61 o 
  -6  -2   8        1.32        2.24      0.82 o 
  -5  -2   8       13.66       11.43      1.22 o 
  -4  -2   8       30.48       32.85      1.63 o 
  -3  -2   8        0.97        0.82      0.29 o 
  -2  -2   8       35.68       35.78      1.63 o 
  -1  -2   8       20.76       20.00      0.72 o 
   0  -2   8        1.29        1.22      0.29 o 
   1  -2   8       10.42       12.85      1.02 o 
   2  -2   8       11.39        9.79      1.02 o 
   3  -2   8       29.85       24.49      1.43 o 
   4  -2   8        5.41        7.06      0.64 o 
   5  -2   8       23.59       20.89      1.94 o 
   6  -2   8        0.02       -0.29      0.34 o 
  -8  -1   8       14.52       17.34      1.63 o 
  -7  -1   8        0.19        2.24      0.82 o 
  -6  -1   8        4.56        3.26      0.82 o 
  -5  -1   8       41.53       43.26      2.04 o 
  -4  -1   8      281.96      282.77      3.57 o 
  -3  -1   8       48.03       48.26      1.13 o 
  -2  -1   8      226.98      228.95      4.59 o 
  -1  -1   8      174.80      181.95      2.75 o 
   0  -1   8        1.03        1.24      0.29 o 
   1  -1   8       15.00       15.30      1.02 o 
   2  -1   8      617.71      627.43      9.59 o 
   3  -1   8        0.68        0.73      0.41 o 
   4  -1   8        1.64        2.39      0.43 o 
   5  -1   8       92.76       95.20      2.09 o 
   6  -1   8       51.31       46.93      2.24 o 
  -8   0   8      124.53      123.85      3.88 o 
  -7   0   8        7.55        8.98      1.22 o 
  -6   0   8        4.85        5.71      0.82 o 
  -5   0   8        0.49        0.00      0.41 o 
  -4   0   8       32.90       38.89      1.33 o 
  -3   0   8        0.00       -0.14      0.18 o 
  -2   0   8      121.34      141.04      2.65 o 
  -1   0   8      653.08      722.91     13.47 o 
   0   0   8      102.90      117.26      1.37 o 
   1   0   8       10.60       10.47      0.49 o 
   2   0   8      380.79      378.44      4.38 o 
   3   0   8       94.67       94.09      1.88 o 
   4   0   8        0.43        0.57      0.34 o 
   5   0   8        5.22        6.94      1.02 o 
   6   0   8       65.50       77.13      2.86 o 
  -9   1   8       21.03       21.22      1.84 o 
  -8   1   8       29.77       31.83      2.04 o 
  -7   1   8        9.69       11.02      1.22 o 
  -6   1   8        3.26        3.88      0.82 o 
  -5   1   8        0.95        2.24      0.61 o 
  -4   1   8       97.22      102.90      1.94 o 
  -3   1   8        3.36        2.87      0.43 o 
  -2   1   8       19.20       19.79      0.72 o 
  -1   1   8        0.16        0.92      0.31 o 
   0   1   8        0.24        1.10      0.61 o 
   1   1   8      115.21      122.91      2.04 o 
   2   1   8      264.42      275.16      5.10 o 
   3   1   8        1.94        1.33      0.43 o 
   4   1   8      157.53      159.77      4.18 o 
   5   1   8       78.02       79.37      2.86 o 
  -9   2   8        4.42        5.10      1.02 o 
  -8   2   8       11.50       15.51      1.43 o 
  -7   2   8       16.66       16.94      1.43 o 
  -6   2   8        0.06        0.00      0.41 o 
  -5   2   8        2.95        0.82      0.41 o 
  -4   2   8        9.92        8.16      0.82 o 
  -3   2   8      178.17      180.96      2.67 o 
  -2   2   8       11.70        8.15      1.22 o 
  -1   2   8       70.28       68.77      2.75 o 
   0   2   8       10.84       12.00      1.12 o 
   1   2   8        0.85        0.31      0.31 o 
   2   2   8      115.83      117.83      2.09 o 
   3   2   8        7.43        6.63      0.58 o 
   4   2   8        3.38        2.65      0.61 o 
   5   2   8       55.42       62.03      2.45 o 
  -9   3   8        0.00        0.00      0.61 o 
  -8   3   8        1.76        2.65      0.82 o 
  -7   3   8        6.47        5.31      0.82 o 
  -6   3   8        0.72       -0.20      0.41 o 
  -5   3   8        0.21       -0.20      0.41 o 
  -4   3   8      473.48      454.61      5.34 o 
  -3   3   8       13.45       13.58      0.72 o 
  -2   3   8       27.53       33.02      1.53 o 
  -1   3   8       36.90       31.43      1.01 o 
   0   3   8      140.65      149.02      3.26 o 
   1   3   8      141.44      146.46      2.29 o 
   2   3   8       31.09       30.61      1.07 o 
   3   3   8        3.89        3.26      0.82 o 
   4   3   8       15.70       18.77      1.43 o 
  -9   4   8        2.22        3.47      0.82 o 
  -8   4   8        7.71        3.77      0.61 o 
  -7   4   8      174.57      162.01      4.28 o 
  -6   4   8        0.94        0.00      0.41 o 
  -5   4   8        0.00       -0.61      0.41 o 
  -4   4   8       63.76       69.99      2.24 o 
  -3   4   8      102.53       99.17      2.65 o 
  -2   4   8       22.26       19.84      1.73 o 
  -1   4   8       19.67       14.39      0.87 o 
   0   4   8      258.61      224.63      3.24 o 
   1   4   8       49.47       45.71      1.84 o 
   2   4   8       10.34       12.85      1.02 o 
   3   4   8        0.55       -0.20      0.61 o 
   4   4   8       19.64       17.55      1.43 o 
  -9   5   8        0.14        0.00      0.61 o 
  -8   5   8        7.44       14.08      1.22 o 
  -7   5   8       19.10       20.20      1.43 o 
  -6   5   8        5.01        4.28      0.82 o 
  -5   5   8       16.82       13.06      1.22 o 
  -4   5   8      350.06      348.10      6.33 o 
  -3   5   8      112.49      112.84      3.06 o 
  -2   5   8      177.17      173.44      3.88 o 
  -1   5   8       18.90       17.96      1.43 o 
   0   5   8        0.00       -0.24      0.82 o 
   1   5   8        0.10        0.20      0.61 o 
   3   5   8        1.30        1.43      0.82 o 
  -8   6   8        3.35        2.24      0.82 o 
  -7   6   8        7.68        5.71      1.02 o 
  -6   6   8        0.17        0.41      0.61 o 
  -5   6   8        0.66        1.63      0.61 o 
  -4   6   8      125.98      125.69      3.47 o 
  -3   6   8       42.18       44.28      2.04 o 
  -2   6   8       21.63       19.18      1.43 o 
  -1   6   8       56.39       56.93      2.24 o 
   0   6   8       23.76       26.12      1.63 o 
  -8   7   8        1.68        2.45      1.02 o 
  -7   7   8        1.81        1.43      0.82 o 
  -6   7   8       19.91       20.20      1.63 o 
  -5   7   8        4.33        3.88      0.82 o 
  -4   7   8        7.49        6.73      1.02 o 
  -3   7   8       24.26       26.32      1.84 o 
  -2   7   8        0.94        1.02      0.82 o 
  -1   7   8        2.01        3.67      1.02 o 
   0   7   8        0.29        0.32      0.49 o 
  -7   8   8        4.58        6.12      1.22 o 
  -6   8   8       54.87       72.64      2.86 o 
  -5   8   8        0.01       -0.92      0.61 o 
  -4   8   8        1.12        0.20      0.82 o 
  -3   8   8        4.34        5.71      1.22 o 
  -2   8   8       10.16       11.22      1.43 o 
  -1   8   8        2.61        3.26      1.02 o 
  -1  -8   9        0.05        0.61      0.61 o 
   2  -8   9        8.64        7.55      1.22 o 
   3  -8   9       11.50       13.06      1.43 o 
  -3  -7   9       56.56       48.15      2.45 o 
  -2  -7   9       91.93       84.88      3.06 o 
  -1  -7   9       47.32       35.10      1.84 o 
   0  -7   9        9.11        8.57      1.02 o 
   1  -7   9        0.03       -0.92      0.61 o 
   2  -7   9        0.69       -0.41      0.61 o 
   3  -7   9        1.77        1.63      0.82 o 
   4  -7   9       46.67       54.28      2.45 o 
  -4  -6   9        1.84        0.82      0.61 o 
  -3  -6   9        0.49        0.20      0.61 o 
  -2  -6   9        3.01        4.28      0.82 o 
  -1  -6   9        6.45        4.69      0.82 o 
   0  -6   9        7.24        8.18      0.72 o 
   1  -6   9       13.15       13.06      1.22 o 
   2  -6   9       20.26       23.06      1.63 o 
   3  -6   9       37.97       42.44      2.04 o 
   4  -6   9       20.89       25.91      1.84 o 
   5  -6   9        7.59       10.20      1.22 o 
  -5  -5   9        0.53        0.20      0.61 o 
  -4  -5   9        2.72        2.65      0.82 o 
  -3  -5   9        0.39        0.00      0.41 o 
  -2  -5   9        0.96       -0.20      0.41 o 
  -1  -5   9        6.84        8.75      0.64 o 
   0  -5   9        0.60        0.00      0.29 o 
   1  -5   9       68.92       63.66      2.24 o 
   2  -5   9        1.30        0.61      0.61 o 
   3  -5   9        3.44        4.08      0.82 o 
   4  -5   9       11.70       10.61      1.22 o 
   5  -5   9        5.10        4.49      1.02 o 
  -6  -4   9        0.73        0.41      0.61 o 
  -5  -4   9        1.37        0.41      0.61 o 
  -4  -4   9       21.74       21.83      1.43 o 
  -3  -4   9        1.64        1.84      0.61 o 
  -2  -4   9      101.05       95.29      2.86 o 
  -1  -4   9        1.02        0.31      0.29 o 
   0  -4   9        0.35       -0.20      0.29 o 
   1  -4   9      115.58      130.59      3.26 o 
   2  -4   9        0.03        0.00      0.61 o 
   3  -4   9       20.03       24.69      1.63 o 
   4  -4   9        0.01       -0.41      0.61 o 
   5  -4   9       38.14       34.08      1.84 o 
   6  -4   9        1.65        1.43      0.82 o 
  -7  -3   9       58.67       58.15      2.86 o 
  -6  -3   9       11.41        8.57      1.22 o 
  -5  -3   9        0.17        0.00      0.41 o 
  -4  -3   9        3.99        3.88      0.82 o 
  -3  -3   9       23.39       21.63      1.43 o 
  -2  -3   9      112.94      110.04      2.00 o 
  -1  -3   9       19.86       20.71      0.87 o 
   0  -3   9        3.73        2.39      0.34 o 
   1  -3   9       77.83       82.43      2.45 o 
   2  -3   9      113.91      111.61      3.06 o 
   3  -3   9       42.53       42.03      1.84 o 
   4  -3   9       32.67       32.65      1.84 o 
   5  -3   9       26.09       26.54      1.22 o 
   6  -3   9       23.40       22.39      1.22 o 
  -7  -2   9        0.43        0.61      0.82 o 
  -6  -2   9        3.85        2.86      0.82 o 
  -5  -2   9       19.14       18.57      1.43 o 
  -4  -2   9      121.67      113.24      3.26 o 
  -3  -2   9       58.10       63.44      1.42 o 
  -2  -2   9      103.68       98.39      1.80 o 
  -1  -2   9        0.58        1.12      0.29 o 
   0  -2   9        1.03        0.73      0.41 o 
   1  -2   9      143.59      137.32      3.26 o 
   2  -2   9      113.22      113.45      3.06 o 
   3  -2   9       15.03       13.87      1.22 o 
   4  -2   9       21.20       19.33      1.01 o 
   5  -2   9        0.37       -0.12      0.34 o 
   6  -2   9        0.15        0.20      0.43 o 
  -8  -1   9        0.46        1.22      0.82 o 
  -7  -1   9        3.76        4.08      1.02 o 
  -6  -1   9        5.97        4.69      1.02 o 
  -5  -1   9       82.84       85.09      2.86 o 
  -4  -1   9        9.76       14.79      3.37 o 
  -3  -1   9        1.26        1.77      0.34 o 
  -2  -1   9       53.46       55.40      1.30 o 
  -1  -1   9       33.28       29.50      0.87 o 
   0  -1   9       32.70       33.18      1.94 o 
   1  -1   9       71.59       74.88      2.24 o 
   2  -1   9       44.42       44.43      2.35 o 
   3  -1   9      101.27      102.68      2.09 o 
   4  -1   9      108.65      104.98      2.16 o 
   5  -1   9       45.36       47.76      1.59 o 
  -8   0   9       38.63       45.30      2.45 o 
  -7   0   9        2.48        2.04      0.82 o 
  -6   0   9        0.12        0.00      0.61 o 
  -5   0   9       52.73       52.24      2.24 o 
  -4   0   9        8.45       10.18      0.92 o 
  -3   0   9        9.57        9.79      0.64 o 
  -2   0   9       23.95       22.35      0.87 o 
  -1   0   9       97.16      105.85      1.80 o 
   0   0   9        2.84        3.19      0.37 o 
   1   0   9       71.96       77.13      2.45 o 
   2   0   9      606.58      624.20      6.62 o 
   3   0   9       63.43       61.65      1.51 o 
   4   0   9       17.77       17.75      0.93 o 
   5   0   9       63.04       72.84      2.65 o 
  -8   1   9       24.04       24.49      1.84 o 
  -7   1   9       28.47       32.85      2.04 o 
  -6   1   9        3.09        3.47      0.82 o 
  -5   1   9       31.76       33.46      1.84 o 
  -4   1   9       60.63       57.03      1.84 o 
  -3   1   9      143.93      138.46      2.31 o 
  -2   1   9      118.59      124.16      2.16 o 
  -1   1   9      110.37      103.36      1.80 o 
   0   1   9       46.66       53.74      1.27 o 
   1   1   9      164.74      155.89      3.67 o 
   2   1   9      175.45      186.09      4.28 o 
   3   1   9        0.07       -0.04      0.34 o 
   4   1   9       24.69       25.16      1.22 o 
   5   1   9       97.82      115.28      3.47 o 
  -9   2   9        1.19        0.61      0.82 o 
  -8   2   9        5.27        4.08      1.02 o 
  -7   2   9        0.03       -0.20      0.61 o 
  -6   2   9       17.19       20.61      1.43 o 
  -5   2   9      159.54      168.34      4.08 o 
  -4   2   9      140.45      131.66      2.65 o 
  -3   2   9      162.47      171.40      2.74 o 
  -2   2   9      177.82      187.84      2.81 o 
  -1   2   9        2.14        1.15      0.31 o 
   0   2   9       12.19       10.83      0.64 o 
   1   2   9       62.03       53.26      2.04 o 
   2   2   9       20.40       23.26      1.43 o 
   3   2   9       13.30       13.77      1.63 o 
   4   2   9        1.05        1.22      0.61 o 
  -9   3   9        0.39       -0.41      0.61 o 
  -8   3   9        0.19        0.20      0.61 o 
  -7   3   9        6.31        6.94      1.02 o 
  -6   3   9        6.69        5.71      0.82 o 
  -5   3   9        0.18       -0.20      0.41 o 
  -4   3   9       64.03       61.01      2.24 o 
  -3   3   9       50.52       45.30      1.30 o 
  -2   3   9      165.97      174.23      3.77 o 
  -1   3   9       20.21       19.18      0.87 o 
   0   3   9       61.89       61.01      1.51 o 
   1   3   9        3.29        4.08      0.82 o 
   2   3   9       13.89       15.92      1.22 o 
  -9   4   9        0.35        2.02      0.92 o 
  -8   4   9        5.03        5.40      0.82 o 
  -7   4   9       26.39       20.30      1.43 o 
  -6   4   9        2.72        3.88      0.82 o 
  -5   4   9       17.39       10.81      1.02 o 
  -4   4   9      676.83      700.89     10.81 o 
  -3   4   9       63.34       53.46      2.04 o 
  -2   4   9       27.45       29.68      1.22 o 
  -1   4   9      107.27      102.81      2.09 o 
   0   4   9       21.24       16.73      1.33 o 
   1   4   9        4.35        5.31      0.82 o 
  -8   5   9       24.56       20.00      1.43 o 
  -7   5   9        1.53        1.84      0.61 o 
  -6   5   9        0.72        0.61      0.61 o 
  -5   5   9        8.52       10.00      1.02 o 
  -4   5   9       94.87       97.12      3.06 o 
  -3   5   9       27.63       28.57      1.63 o 
  -2   5   9        3.02        2.24      0.82 o 
  -1   5   9      185.03      168.06      2.87 o 
   0   5   9       14.85       10.21      0.72 o 
   1   5   9      121.49      121.61      3.47 o 
  -8   6   9       12.95       15.10      1.43 o 
  -7   6   9        1.23        0.41      0.61 o 
  -6   6   9        3.10        1.22      0.61 o 
  -5   6   9       71.42       68.15      2.65 o 
  -4   6   9       22.94       22.65      1.63 o 
  -3   6   9       46.50       55.09      2.24 o 
  -2   6   9        0.07       -0.41      0.61 o 
   0   6   9        4.59        6.73      1.02 o 
  -7   7   9        0.91        0.00      0.82 o 
  -6   7   9       17.83       15.51      1.63 o 
  -5   7   9        6.58        7.35      1.22 o 
  -4   7   9        0.11       -0.92      0.61 o 
  -3   7   9       23.28       24.89      1.84 o 
  -2   7   9       11.73       15.30      1.43 o 
  -1   7   9        0.96        1.63      0.82 o 
   0   7   9        0.38        2.04      0.82 o 
  -6   8   9        6.40        8.37      1.22 o 
  -5   8   9        0.61        1.02      0.82 o 
  -4   8   9        0.17       -0.92      0.61 o 
  -3   8   9       32.78       38.97      2.24 o 
  -2   8   9       15.63       17.55      1.63 o 
   2  -8  10        0.37       -0.82      0.61 o 
  -3  -7  10       25.59       24.28      1.84 o 
  -2  -7  10       10.97       10.41      1.22 o 
  -1  -7  10        0.94        1.63      0.61 o 
   1  -7  10       17.82       18.77      1.43 o 
   2  -7  10       15.03        9.59      1.22 o 
   3  -7  10        9.52        5.31      1.02 o 
  -4  -6  10        2.38        3.47      1.02 o 
  -3  -6  10       42.06       36.52      2.04 o 
  -2  -6  10      133.12      124.26      3.67 o 
  -1  -6  10        0.04       -0.20      0.41 o 
   0  -6  10        3.19        2.04      0.82 o 
   1  -6  10       14.12       13.67      1.22 o 
   2  -6  10       36.39       31.63      1.84 o 
   3  -6  10       32.00       29.79      1.84 o 
   4  -6  10       12.76       14.49      1.43 o 
  -5  -5  10        2.50        3.47      0.82 o 
  -4  -5  10        0.01       -0.61      0.41 o 
  -3  -5  10        0.23        0.20      0.61 o 
  -2  -5  10       11.28       12.45      1.22 o 
  -1  -5  10        5.18        4.80      0.58 o 
   0  -5  10        0.09        0.61      0.61 o 
   1  -5  10       52.30       61.01      2.24 o 
   2  -5  10        0.30        0.00      0.61 o 
   3  -5  10        0.11        1.02      0.82 o 
   4  -5  10       11.89        9.39      1.22 o 
   5  -5  10        1.51        1.22      0.82 o 
  -6  -4  10        1.40        0.61      0.82 o 
  -5  -4  10        1.91        1.63      0.82 o 
  -4  -4  10        2.17        2.65      0.82 o 
  -3  -4  10        3.87        5.31      0.82 o 
  -2  -4  10        8.88        9.59      1.02 o 
  -1  -4  10        2.55        4.01      0.49 o 
   0  -4  10        0.13        0.41      0.61 o 
   1  -4  10        0.12        0.82      0.61 o 
   2  -4  10       19.01       22.24      1.43 o 
   3  -4  10        0.23       -0.92      0.61 o 
   4  -4  10        2.19        1.43      0.82 o 
   5  -4  10        5.62        5.71      1.02 o 
  -7  -3  10        1.79        1.43      0.82 o 
  -6  -3  10        2.07        1.02      0.82 o 
  -4  -3  10       56.86       50.40      2.24 o 
  -3  -3  10        9.10        7.75      1.02 o 
  -2  -3  10       98.27       93.32      1.86 o 
  -1  -3  10        2.49        4.21      0.43 o 
   0  -3  10        7.66        7.55      1.02 o 
   1  -3  10       41.02       43.05      1.84 o 
   2  -3  10       25.60       23.67      1.43 o 
   3  -3  10        2.48        2.65      0.82 o 
   4  -3  10        3.39        3.47      0.82 o 
   5  -3  10       14.04       13.13      0.93 o 
  -7  -2  10        0.48        1.22      0.82 o 
  -6  -2  10        4.01        3.67      1.02 o 
  -5  -2  10        0.64        1.22      0.61 o 
  -4  -2  10       56.94       60.19      2.45 o 
  -3  -2  10       42.83       45.13      1.27 o 
  -2  -2  10      176.01      185.36      5.00 o 
  -1  -2  10       51.52       54.71      1.30 o 
   0  -2  10      120.52      129.57      3.26 o 
   1  -2  10      241.55      253.22      5.10 o 
   2  -2  10       62.59       56.52      2.24 o 
   3  -2  10       51.61       50.76      1.51 o 
   4  -2  10        8.53        7.04      0.72 o 
   5  -2  10       23.83       27.96      1.30 o 
  -8  -1  10        3.44        1.84      0.82 o 
  -7  -1  10        6.39        6.53      1.22 o 
  -6  -1  10        0.00        0.41      0.61 o 
  -5  -1  10       97.21       96.31      3.06 o 
  -4  -1  10        4.57        6.10      0.71 o 
  -3  -1  10        5.27        4.04      0.51 o 
  -2  -1  10       71.49       71.21      1.59 o 
  -1  -1  10       30.04       30.51      1.01 o 
   0  -1  10        0.65        0.20      0.41 o 
   1  -1  10       16.28       16.12      1.22 o 
   2  -1  10      361.06      359.93      6.73 o 
   3  -1  10        2.17        1.63      0.61 o 
   4  -1  10       14.43       13.26      0.87 o 
   5  -1  10       24.88       29.82      2.14 o 
  -8   0  10        2.56        2.04      1.02 o 
  -7   0  10        0.28       -0.20      0.61 o 
  -6   0  10        3.07        4.90      1.02 o 
  -5   0  10        5.75        8.45      1.12 o 
  -4   0  10       72.48       70.29      1.65 o 
  -3   0  10        8.65       10.96      0.72 o 
  -2   0  10       28.13       30.25      1.22 o 
  -1   0  10        2.64        2.55      0.43 o 
   0   0  10        0.54        0.00      0.41 o 
   1   0  10       52.04       51.01      2.04 o 
   2   0  10       15.23       16.73      1.43 o 
   3   0  10        0.90        0.00      0.61 o 
   4   0  10        5.51        6.12      1.02 o 
  -8   1  10        0.68        1.22      0.82 o 
  -7   1  10        0.01        0.20      0.61 o 
  -6   1  10        0.02        0.00      0.41 o 
  -5   1  10       41.85       45.09      2.04 o 
  -4   1  10       38.15       40.52      1.30 o 
  -3   1  10        0.25        0.41      0.29 o 
  -2   1  10        0.76        0.92      0.31 o 
  -1   1  10       10.64       10.00      0.64 o 
   0   1  10      103.65      103.65      2.86 o 
   1   1  10      226.21      233.63      4.90 o 
   2   1  10       78.99       83.86      2.86 o 
   3   1  10      101.17      107.94      3.26 o 
   4   1  10       37.91       44.89      2.24 o 
  -8   2  10       57.88       43.26      2.24 o 
  -7   2  10       28.81       32.85      1.84 o 
  -6   2  10       14.56       13.06      1.22 o 
  -5   2  10       61.55       51.83      2.24 o 
  -4   2  10       35.33       42.32      1.84 o 
  -3   2  10       83.02       79.28      1.73 o 
  -2   2  10        3.25        2.55      0.43 o 
  -1   2  10       10.39        6.49      1.02 o 
   0   2  10       87.60       83.45      2.65 o 
   1   2  10      263.40      260.36      5.31 o 
   2   2  10        8.04        9.39      1.02 o 
   3   2  10        5.09        5.92      1.02 o 
  -8   3  10       11.32       10.20      1.22 o 
  -7   3  10        1.01        1.22      0.61 o 
  -6   3  10        5.47        4.49      0.82 o 
  -5   3  10        7.40        5.92      1.02 o 
  -4   3  10      681.90      648.25     10.20 o 
  -3   3  10       89.17       88.21      1.94 o 
  -2   3  10        8.94       10.28      1.22 o 
  -1   3  10        1.83        1.12      0.43 o 
   0   3  10        0.20        0.00      0.41 o 
   1   3  10       24.22       27.55      1.63 o 
   2   3  10       24.79       28.77      1.63 o 
  -8   4  10        1.00        2.57      0.58 o 
  -7   4  10        1.64        2.45      0.82 o 
  -6   4  10        3.30        4.28      0.82 o 
  -5   4  10       59.46       49.17      2.04 o 
  -4   4  10        6.79        6.33      1.02 o 
  -3   4  10      101.77      106.00      2.65 o 
  -2   4  10       16.15       14.08      0.87 o 
  -1   4  10        8.89        9.19      0.72 o 
   0   4  10        4.18        2.86      0.82 o 
   1   4  10       18.41       20.20      1.43 o 
  -8   5  10        0.33        0.20      0.61 o 
  -7   5  10        0.07        1.02      0.61 o 
  -6   5  10       30.51       30.40      1.84 o 
  -5   5  10       29.54       29.59      1.63 o 
  -4   5  10       30.28       32.65      1.84 o 
  -3   5  10       24.43       22.44      1.43 o 
  -2   5  10        6.63        5.71      1.02 o 
  -1   5  10       10.23        7.37      0.72 o 
   0   5  10        0.21        0.20      0.61 o 
   1   5  10        3.56        6.73      1.02 o 
  -7   6  10        0.30        0.41      0.61 o 
  -6   6  10       64.70       80.39      3.06 o 
  -5   6  10       74.82       79.78      2.86 o 
  -4   6  10        1.06        0.82      0.82 o 
  -3   6  10        8.22        5.71      1.02 o 
  -2   6  10        2.95        1.02      0.82 o 
  -1   6  10        0.22       -0.20      0.82 o 
  -6   7  10        0.92       -0.82      0.61 o 
  -5   7  10       12.14       15.10      1.43 o 
  -4   7  10        5.66        5.51      1.02 o 
  -3   7  10        9.99       13.67      1.43 o 
  -2   7  10       19.23       17.96      1.63 o 
  -1   7  10        3.22        5.51      1.22 o 
  -2  -7  11        4.38        2.04      0.82 o 
   1  -7  11        1.78        1.02      0.82 o 
   2  -7  11        0.08       -0.20      0.82 o 
  -3  -6  11       28.85       23.67      1.84 o 
  -2  -6  11       18.52       18.77      1.63 o 
   0  -6  11        5.72        5.10      1.02 o 
   1  -6  11       57.00       55.50      2.24 o 
   2  -6  11        6.11        8.77      1.22 o 
   3  -6  11       17.95       21.22      1.63 o 
  -5  -5  11        0.40        0.00      0.61 o 
  -4  -5  11        0.02        0.61      0.61 o 
  -3  -5  11        7.72        7.14      1.02 o 
  -2  -5  11        7.95       10.81      1.22 o 
  -1  -5  11        0.55       -0.20      0.61 o 
   0  -5  11        0.32        0.00      0.61 o 
   1  -5  11       38.69       33.87      1.84 o 
   2  -5  11        7.56        5.92      1.02 o 
   3  -5  11        0.17        0.00      0.61 o 
   4  -5  11        0.02       -0.41      0.61 o 
  -5  -4  11        4.95        3.47      0.82 o 
  -4  -4  11        8.53        5.31      1.02 o 
  -3  -4  11        8.35        9.18      1.02 o 
  -2  -4  11        4.92        4.90      0.82 o 
  -1  -4  11        0.31        0.65      0.34 o 
   0  -4  11       16.56       21.02      1.43 o 
   1  -4  11       21.71       18.77      1.43 o 
   2  -4  11        7.18        7.96      1.02 o 
   3  -4  11        7.96        9.79      1.22 o 
   4  -4  11        0.34        0.82      0.82 o 
  -6  -3  11        5.64        3.88      1.02 o 
  -5  -3  11        1.67        1.02      0.61 o 
  -4  -3  11        3.32        3.26      0.82 o 
  -3  -3  11        0.06        0.20      0.41 o 
  -2  -3  11        7.07        7.14      0.58 o 
  -1  -3  11        0.02       -0.20      0.51 o 
   0  -3  11        0.27        0.20      0.61 o 
   1  -3  11      111.29      106.31      3.26 o 
   2  -3  11        1.68        1.63      0.82 o 
   3  -3  11        0.42        0.61      0.61 o 
   4  -3  11        4.02        4.08      1.02 o 
  -7  -2  11        0.46        0.20      0.82 o 
  -6  -2  11        3.31        5.51      1.02 o 
  -5  -2  11       65.06       61.62      2.65 o 
  -4  -2  11        4.70        3.88      0.82 o 
  -3  -2  11        0.75        0.90      0.41 o 
  -2  -2  11       46.61       43.50      1.30 o 
  -1  -2  11        0.94        1.51      0.82 o 
   0  -2  11        2.26        1.22      0.61 o 
   1  -2  11      188.32      199.96      4.49 o 
   2  -2  11      172.04      168.13      4.28 o 
   4  -2  11       26.50       32.03      2.04 o 
  -7  -1  11        3.44        2.24      1.02 o 
  -6  -1  11        1.51        1.63      0.82 o 
  -5  -1  11       23.54       22.24      1.63 o 
  -4  -1  11        0.31        0.51      0.29 o 
  -3  -1  11        0.04       -0.10      0.31 o 
  -2  -1  11       11.89       12.46      1.53 o 
  -1  -1  11        0.06       -0.04      0.34 o 
   0  -1  11        1.50        0.82      0.61 o 
   1  -1  11      212.14      210.78      4.69 o 
   2  -1  11       58.87       58.36      2.45 o 
   3  -1  11        1.00        0.20      0.61 o 
   4  -1  11        7.40        7.35      1.22 o 
  -8   0  11        0.09       -0.20      0.82 o 
  -7   0  11        0.02        0.00      0.61 o 
  -6   0  11        2.92        3.06      0.82 o 
  -5   0  11       24.66       27.15      1.22 o 
  -4   0  11       16.87       18.57      0.93 o 
  -3   0  11        0.24        0.10      0.31 o 
  -2   0  11       23.56       27.09      2.04 o 
  -1   0  11       17.01       14.65      0.78 o 
   0   0  11        6.40        5.51      1.02 o 
   1   0  11        0.79        1.02      0.82 o 
   2   0  11       11.11       13.47      1.22 o 
   3   0  11       14.18       16.73      1.43 o 
   4   0  11       11.89       16.73      1.43 o 
  -8   1  11        1.39        2.45      1.02 o 
  -7   1  11        0.02       -0.20      0.61 o 
  -6   1  11        0.03        0.61      0.61 o 
  -5   1  11       28.93       28.88      1.22 o 
  -4   1  11        0.31        0.51      0.43 o 
  -3   1  11       16.14       16.85      0.87 o 
  -2   1  11        9.09        9.90      0.72 o 
  -1   1  11        0.81        0.78      0.34 o 
   0   1  11       39.07       38.16      1.84 o 
   1   1  11       10.89       12.65      1.22 o 
   2   1  11        0.06       -0.61      0.41 o 
   3   1  11       46.98       49.99      2.24 o 
  -8   2  11        8.25        8.98      1.43 o 
  -7   2  11        2.08        0.82      0.61 o 
  -6   2  11        3.34        2.86      0.82 o 
  -5   2  11      192.89      177.31      4.49 o 
  -4   2  11      295.55      306.17      4.33 o 
  -3   2  11        8.35        6.48      0.47 o 
  -2   2  11       26.93       22.31      1.22 o 
  -1   2  11        8.16        7.80      0.64 o 
   0   2  11       66.05       61.21      2.45 o 
   1   2  11        2.80        3.67      0.82 o 
   2   2  11       11.31       13.06      1.22 o 
   3   2  11        5.29        8.37      1.22 o 
  -8   3  11       12.56       11.83      1.43 o 
  -7   3  11        0.02        0.20      0.61 o 
  -6   3  11        6.40        6.53      1.02 o 
  -5   3  11       14.15       14.35      1.53 o 
  -4   3  11       37.73       39.21      1.63 o 
  -3   3  11        0.51        0.51      0.43 o 
  -2   3  11        0.00       -0.46      0.31 o 
  -1   3  11      303.75      280.83      6.02 o 
   0   3  11       10.54        6.53      1.02 o 
   1   3  11       90.03       94.27      3.06 o 
   2   3  11        5.65        7.75      1.02 o 
  -8   4  11       12.45       14.08      1.43 o 
  -7   4  11        1.11        1.84      0.61 o 
  -6   4  11        0.95        3.47      0.82 o 
  -5   4  11        8.96        6.33      1.02 o 
  -4   4  11        4.70        5.71      1.02 o 
  -3   4  11        2.94        1.25      0.51 o 
  -2   4  11       10.03        7.49      1.02 o 
  -1   4  11       37.46       33.57      1.30 o 
   0   4  11        7.47        6.12      1.02 o 
   1   4  11        3.28        3.26      0.82 o 
  -7   5  11        1.50        1.63      0.82 o 
  -6   5  11       21.15       24.49      1.63 o 
  -5   5  11       11.06       10.20      1.22 o 
  -4   5  11        3.48        3.47      0.82 o 
  -3   5  11       18.13       18.98      1.43 o 
  -2   5  11       16.20       14.39      1.01 o 
  -1   5  11       15.67       16.33      1.01 o 
   0   5  11        6.50        8.98      1.22 o 
  -7   6  11        0.07        1.43      0.82 o 
  -6   6  11        8.86        7.75      1.22 o 
  -5   6  11        0.16       -0.61      0.61 o 
  -4   6  11       56.10       66.52      2.65 o 
  -3   6  11       11.20       12.65      1.43 o 
  -2   6  11       16.80       16.12      1.43 o 
  -5   7  11       13.58       14.69      1.63 o 
  -4   7  11        3.17        3.67      1.22 o 
  -3   7  11        6.77        9.79      1.43 o 
  -3  -6  12        0.36        0.61      0.61 o 
  -2  -6  12        0.13        1.02      0.61 o 
   0  -6  12        5.38        5.71      1.02 o 
   1  -6  12        4.29        4.90      1.02 o 
   2  -6  12        1.75        1.63      1.02 o 
  -4  -5  12        1.99        1.02      0.82 o 
  -3  -5  12        3.85        2.04      0.82 o 
  -2  -5  12        9.33       10.41      1.22 o 
  -1  -5  12        0.00       -0.20      0.61 o 
   0  -5  12        3.12        6.12      1.02 o 
   1  -5  12        7.75        9.39      1.22 o 
   2  -5  12        0.01       -0.82      0.61 o 
   3  -5  12        4.75        3.47      1.02 o 
  -5  -4  12        0.45        0.00      0.61 o 
  -4  -4  12        8.85        9.39      1.22 o 
  -3  -4  12       45.15       40.60      2.04 o 
  -2  -4  12       36.33       37.95      1.84 o 
  -1  -4  12       12.03       14.69      1.22 o 
   0  -4  12        5.89        7.14      1.02 o 
   1  -4  12       89.48       97.12      3.26 o 
   2  -4  12        3.41        2.04      0.82 o 
   3  -4  12        7.65        8.98      1.22 o 
  -6  -3  12        8.19        6.94      1.22 o 
  -5  -3  12       30.65       32.44      2.04 o 
  -4  -3  12        6.48        6.33      1.02 o 
  -3  -3  12       11.26       13.47      1.22 o 
  -2  -3  12        2.24        1.33      0.51 o 
  -1  -3  12       14.78       11.63      1.02 o 
   0  -3  12       10.92        8.98      1.02 o 
   1  -3  12       28.80       31.42      1.84 o 
   3  -3  12        5.05        3.88      1.02 o 
  -6  -2  12        4.71        4.90      1.02 o 
  -5  -2  12        6.76        9.18      1.22 o 
  -4  -2  12       12.87       16.73      1.43 o 
  -3  -2  12        6.45        6.49      0.64 o 
  -2  -2  12        0.14        0.57      0.34 o 
  -1  -2  12        8.44        8.98      1.02 o 
   0  -2  12        2.05        1.43      0.82 o 
   1  -2  12        9.66        9.39      1.22 o 
   2  -2  12       34.07       35.91      2.04 o 
   3  -2  12        4.29        5.31      1.02 o 
  -7  -1  12        0.03        0.00      0.82 o 
  -6  -1  12        0.12        0.61      0.61 o 
  -5  -1  12        3.63        4.90      1.02 o 
  -4  -1  12        9.07        9.40      0.72 o 
  -3  -1  12        1.93        1.73      0.43 o 
  -2  -1  12        5.47        7.24      0.58 o 
  -1  -1  12        2.22        1.43      0.61 o 
   0  -1  12        1.34        0.41      0.61 o 
   1  -1  12       80.75       85.29      2.86 o 
   2  -1  12        0.17        1.02      0.82 o 
   3  -1  12       40.89       37.34      2.04 o 
  -7   0  12        4.64        7.14      1.22 o 
  -6   0  12        0.40        0.61      0.61 o 
  -5   0  12       39.35       42.08      1.42 o 
  -4   0  12        2.77        4.69      1.02 o 
  -3   0  12       37.44       35.37      1.22 o 
  -2   0  12        1.96        1.69      0.71 o 
  -1   0  12       16.62       17.55      1.43 o 
   0   0  12       25.29       23.26      1.63 o 
   1   0  12      135.19      135.48      3.88 o 
   2   0  12        5.10        3.47      0.82 o 
   3   0  12        0.44        0.20      0.82 o 
  -7   1  12       13.23       14.08      1.43 o 
  -6   1  12        8.49       10.41      1.22 o 
  -5   1  12       85.25       84.33      2.09 o 
  -4   1  12      267.63      276.99      4.11 o 
  -3   1  12        2.87        2.51      0.51 o 
  -2   1  12       17.63       16.31      0.74 o 
  -1   1  12        3.27        3.67      0.82 o 
   0   1  12       26.88       27.95      1.63 o 
   1   1  12        0.06       -0.20      0.61 o 
   2   1  12       20.35       22.85      1.63 o 
   3   1  12        0.19       -0.20      0.61 o 
  -7   2  12        0.08        0.41      0.61 o 
  -6   2  12       21.68       24.28      1.63 o 
  -5   2  12        5.38        7.14      1.02 o 
  -4   2  12       41.82       38.16      1.36 o 
  -3   2  12        6.66        7.80      0.72 o 
  -2   2  12        9.95        8.92      1.22 o 
  -1   2  12        1.67        2.04      0.82 o 
   0   2  12        1.53        2.24      0.82 o 
   1   2  12        6.03        4.28      0.82 o 
   2   2  12        1.07        2.04      0.82 o 
  -7   3  12        2.89        1.63      0.82 o 
  -6   3  12        2.12        3.26      0.82 o 
  -5   3  12       53.07       56.72      2.45 o 
  -4   3  12        1.07        0.31      0.43 o 
  -3   3  12       49.53       52.64      1.59 o 
  -2   3  12        9.87       10.01      0.78 o 
  -1   3  12        3.80        2.24      0.82 o 
   0   3  12        1.37        0.41      0.61 o 
   1   3  12       11.30       13.87      1.43 o 
   2   3  12        0.01        0.20      0.61 o 
  -7   4  12        1.30        2.45      0.82 o 
  -6   4  12        2.89        4.90      1.02 o 
  -5   4  12       90.05       94.88      3.26 o 
  -4   4  12        9.61       12.65      1.22 o 
  -3   4  12        0.00       -0.33      0.34 o 
  -2   4  12       10.71        7.78      0.72 o 
  -1   4  12        2.50        3.26      0.82 o 
   0   4  12        5.25        3.47      1.02 o 
   1   4  12        9.78       12.04      1.43 o 
  -7   5  12        4.05        2.04      0.82 o 
  -5   5  12        0.21       -0.41      0.61 o 
  -4   5  12       19.85       24.69      1.84 o 
  -3   5  12        2.31        3.26      0.82 o 
  -2   5  12       17.15       15.04      1.43 o 
  -1   5  12        3.43        5.51      1.02 o 
   0   5  12        8.43        7.55      1.22 o 
  -6   6  12        1.86        3.67      1.02 o 
  -5   6  12       19.94       19.18      1.63 o 
  -4   6  12        2.21        1.63      1.02 o 
  -3   6  12       12.18       17.14      1.63 o 
  -2   6  12        0.18        0.00      0.82 o 
   0  -6  13        0.01        1.43      0.82 o 
  -3  -5  13        1.31        2.24      0.82 o 
  -1  -5  13        0.00        1.02      0.82 o 
   0  -5  13        6.08        7.75      1.22 o 
   1  -5  13        6.11        7.14      1.22 o 
   2  -5  13        1.11       -0.61      0.82 o 
  -4  -4  13        2.99        4.08      1.02 o 
  -3  -4  13       19.24       20.20      1.63 o 
  -1  -4  13        0.18        1.22      0.61 o 
   0  -4  13       22.61       23.26      1.63 o 
   1  -4  13       54.75       58.36      2.45 o 
   2  -4  13       28.41       29.18      2.04 o 
  -5  -3  13       21.02       18.16      1.63 o 
  -4  -3  13        6.09        5.71      1.02 o 
  -3  -3  13        2.54        1.43      0.82 o 
  -2  -3  13        2.73        1.84      0.82 o 
  -1  -3  13       22.31       23.06      1.63 o 
   0  -3  13       35.62       40.81      2.04 o 
   1  -3  13       84.54       77.33      3.06 o 
   2  -3  13       24.94       28.16      2.04 o 
  -6  -2  13        2.61        3.26      1.02 o 
  -5  -2  13        3.75        4.49      1.02 o 
  -4  -2  13        0.72        0.20      0.61 o 
  -3  -2  13        7.87        7.60      0.72 o 
  -2  -2  13        2.19        3.88      0.82 o 
  -1  -2  13       13.23       11.83      1.22 o 
   0  -2  13        8.69       13.06      1.22 o 
   1  -2  13       14.88       15.92      1.43 o 
   2  -2  13        0.22       -0.41      0.61 o 
   3  -2  13        2.15        3.06      1.02 o 
  -6  -1  13        3.16        2.86      1.02 o 
  -5  -1  13        0.03       -0.41      0.61 o 
  -4  -1  13        9.19       10.29      0.78 o 
  -3  -1  13        0.10        0.51      0.43 o 
  -2  -1  13        5.22        6.12      1.02 o 
  -1  -1  13        0.00       -0.92      0.61 o 
   0  -1  13        1.35        2.04      0.82 o 
   1  -1  13        1.30        0.41      0.82 o 
   2  -1  13        0.78        0.41      0.82 o 
  -7   0  13        0.03        0.20      0.82 o 
  -6   0  13       24.15       28.16      2.04 o 
  -5   0  13       94.85       98.14      3.47 o 
  -4   0  13       59.53       66.51      2.55 o 
  -3   0  13        3.96        4.19      0.58 o 
  -2   0  13       15.65       18.16      1.43 o 
  -1   0  13        0.32        0.20      0.61 o 
   0   0  13       46.06       48.36      2.24 o 
   1   0  13       38.41       44.07      2.24 o 
   2   0  13        3.32        3.88      1.02 o 
  -7   1  13        8.16        9.79      1.43 o 
  -6   1  13        4.41        3.88      1.02 o 
  -5   1  13       28.38       26.90      1.33 o 
  -4   1  13       25.25       23.85      1.33 o 
  -3   1  13        0.89        0.71      0.43 o 
  -2   1  13       16.96       13.67      1.22 o 
  -1   1  13      217.14      216.69      5.10 o 
   0   1  13       19.13       17.96      1.43 o 
   1   1  13       62.88       69.17      2.86 o 
   2   1  13        7.98        7.96      1.22 o 
  -7   2  13        0.47        0.82      0.82 o 
  -6   2  13        1.63        1.63      0.82 o 
  -5   2  13       42.25       37.90      1.44 o 
  -4   2  13        9.04        9.73      0.66 o 
  -3   2  13        0.51        0.51      0.51 o 
  -2   2  13        5.09        3.67      0.82 o 
  -1   2  13        6.26        5.10      1.02 o 
   0   2  13        6.77        6.12      1.02 o 
   1   2  13        0.85        2.04      0.82 o 
  -7   3  13        1.29        1.63      0.82 o 
  -6   3  13        1.15        0.71      0.51 o 
  -5   3  13        6.51        6.94      1.02 o 
  -4   3  13        0.17        1.02      0.43 o 
  -3   3  13        0.41        0.82      0.43 o 
  -2   3  13        1.47        0.00      0.61 o 
  -1   3  13        5.83        8.77      1.22 o 
   0   3  13       21.94       24.28      1.84 o 
   1   3  13        8.34       10.20      1.22 o 
  -6   4  13        9.25        7.55      1.22 o 
  -5   4  13       33.11       32.44      1.84 o 
  -4   4  13       14.10       19.38      1.63 o 
  -3   4  13        4.42        2.70      0.58 o 
  -2   4  13       21.17       17.96      1.63 o 
  -1   4  13        7.27       10.81      1.43 o 
   0   4  13        0.39        0.61      0.82 o 
  -6   5  13        0.45        0.20      0.61 o 
  -5   5  13        7.94        9.18      1.22 o 
  -4   5  13       13.12       14.28      1.43 o 
  -3   5  13        1.10        0.20      0.82 o 
  -2   5  13        0.00        0.00      0.61 o 
  -3  -4  14        0.55        0.20      0.61 o 
  -1  -4  14        3.84        5.92      1.02 o 
   0  -4  14       14.33       16.94      1.63 o 
   1  -4  14       14.12       14.69      1.63 o 
  -4  -3  14        0.03        0.82      0.61 o 
  -3  -3  14       11.08       10.20      1.22 o 
  -2  -3  14        0.07        0.00      0.61 o 
  -1  -3  14        0.20        0.61      0.61 o 
   0  -3  14        5.19        6.53      1.22 o 
   1  -3  14       36.09       36.93      2.24 o 
  -5  -2  14        5.13        4.90      1.02 o 
  -4  -2  14        4.55        7.14      1.22 o 
  -3  -2  14        0.97        1.02      0.43 o 
  -2  -2  14        0.26        0.20      0.61 o 
  -1  -2  14        0.11       -0.41      0.82 o 
   0  -2  14       45.86       41.01      2.24 o 
   1  -2  14       41.36       37.75      2.24 o 
  -6  -1  14       20.26       23.46      2.04 o 
  -5  -1  14       34.81       38.97      2.24 o 
  -4  -1  14       13.97       15.78      1.02 o 
  -3  -1  14        0.01       -0.31      0.43 o 
  -2  -1  14        0.09        0.61      0.61 o 
  -1  -1  14       15.85       13.67      1.43 o 
   0  -1  14        1.32        1.22      0.82 o 
   1  -1  14        4.97        6.12      1.22 o 
  -6   0  14        1.19       -0.20      0.61 o 
  -5   0  14       11.10       11.43      1.43 o 
  -4   0  14        3.36        2.35      0.58 o 
  -3   0  14        0.17       -0.45      0.34 o 
  -2   0  14        3.37        4.28      0.82 o 
  -1   0  14        0.12       -0.20      0.61 o 
   0   0  14        0.58        2.04      0.82 o 
   1   0  14        0.01        0.41      0.82 o 
  -6   1  14        8.73        5.71      1.22 o 
  -5   1  14       52.55       52.45      1.73 o 
  -4   1  14       10.40        8.76      1.94 o 
  -3   1  14        1.77        2.10      0.49 o 
  -2   1  14        5.44        4.90      1.02 o 
  -1   1  14       21.54       18.57      1.63 o 
   0   1  14        1.70        1.63      0.82 o 
   1   1  14       10.06       11.63      1.43 o 
  -6   2  14        3.55        2.45      0.82 o 
  -5   2  14       35.98       38.82      1.59 o 
  -4   2  14        0.08        0.48      0.37 o 
  -3   2  14        1.41        1.31      0.49 o 
  -2   2  14       26.03       20.40      1.63 o 
  -1   2  14        0.10       -0.41      0.61 o 
   0   2  14       26.33       28.16      2.04 o 
  -6   3  14       12.64       14.69      1.43 o 
  -5   3  14        5.70        6.33      1.02 o 
  -4   3  14        1.66        2.94      0.64 o 
  -3   3  14        0.26       -0.31      0.43 o 
  -2   3  14       27.81       23.67      1.84 o 
  -1   3  14        0.10        0.82      0.82 o 
  -5   4  14        2.03        1.63      0.82 o 
  -4   4  14        3.02        1.43      0.82 o 
  -3   4  14        0.97        0.12      0.61 o 
  -2   4  14        1.96        1.84      0.82 o 
  -2  -3  15        0.03        0.61      0.61 o 
  -1  -3  15        0.41        0.41      0.82 o 
  -4  -2  15        0.91        1.02      0.82 o 
  -3  -2  15        4.19        4.69      1.02 o 
  -2  -2  15        1.27        0.82      0.82 o 
  -1  -2  15        0.63        2.24      0.82 o 
   0  -2  15        3.67        5.92      1.22 o 
  -4  -1  15        4.78        5.86      0.72 o 
  -3  -1  15        0.31        0.00      0.61 o 
  -2  -1  15       29.23       32.65      2.04 o 
  -1  -1  15        7.69        7.14      1.22 o 
   0  -1  15       13.80       11.63      1.43 o 
  -5   0  15       41.82       39.38      2.24 o 
  -4   0  15        0.02        0.10      0.51 o 
  -3   0  15        0.26       -0.41      0.61 o 
  -2   0  15        0.79       -0.41      0.61 o 
  -1   0  15        3.22        3.47      1.02 o 
   0   0  15        1.63        0.61      0.82 o 
  -5   1  15        0.39        0.55      0.49 o 
  -4   1  15        2.48        2.24      0.58 o 
  -3   1  15        0.15        0.00      0.61 o 
  -2   1  15        0.74        0.82      0.82 o 
  -1   1  15        0.46        0.20      0.61 o 
  -5   2  15       11.65       14.43      2.68 o 
  -4   2  15        0.61        1.66      0.49 o 
  -3   2  15        6.17        4.08      1.02 o 
  -2   2  15        6.81        6.73      1.22 o 
  -4   3  15        0.42        0.90      0.49 o 
  -3   3  15        4.99        5.92      1.22 o 
                                                 
